# Supplementary material for: Non-intrusive high throughput automated data collection from the home cage
Source: Heliyon. 2019 Apr 4;5(4):e01454. doi: 10.1016/j.heliyon.2019.e01454 (PMC6451168; doi:10.1016/j.heliyon.2019.e01454)
Supplement: Activity metrics.zip — Supplementary files containing activity and occupation metrics derived with DVC and Video processing. [file mmc1.zip]

Archive with 3 entries (3 files):
- data/data_activity.csv
- data/data_occupation.csv
- data/README_data.txt
