# Supplementary material for: Non-intrusive high throughput automated data collection from the home cage
Source: Heliyon. 2019 Apr 4;5(4):e01454. doi: 10.1016/j.heliyon.2019.e01454 (PMC6451168; doi:10.1016/j.heliyon.2019.e01454)
Supplement: Activity metrics.zip — Supplementary files containing activity and occupation metrics derived with DVC and Video processing. [file mmc1.zip › data/data_activity.csv]

cage_id	day	relative_hour	light	activation_density	euclidean_distance	avg_speed	video_activation_density	video_euclidean_distance	video_avg_speed
cage_1	1	0	light	0.0012062	0	0	0.001611	0.023528	1.3059e-05
cage_1	1	0.5	light	0.040679	4.3529	0.002443	0.16099	4.8503	0.0026924
cage_1	1	1	light	0.023641	1.1834	0.00066314	0.063333	1.6508	0.00091637
cage_1	1	1.5	light	0.001189	0	0	0.0026111	0.03565	1.979e-05
cage_1	1	2	light	0.0021008	2.7617e-13	1.5472e-16	0.0054997	0.087476	4.856e-05
cage_1	1	2.5	light	0.06778	5.7642	0.0032234	0.16605	4.8641	0.0027
cage_1	1	3	light	0.03202	2.7539	0.0015391	0.070552	1.6555	0.00091899
cage_1	1	3.5	light	0.01044	0.27645	0.00015461	0.026943	0.42159	0.00023403
cage_1	1	4	light	0.011578	0.94879	0.00053153	0.025333	0.92054	0.00051101
cage_1	1	4.5	light	0.052943	5.6306	0.0031566	0.16199	5.043	0.0027996
cage_1	1	5	light	0.0013088	0	0	0.0077778	0.13368	7.4209e-05
cage_1	1	5.5	light	0.00089656	1.3656e-13	7.632e-17	0.0028332	0.048126	2.6716e-05
cage_1	1	6	light	0.0060327	3.4149e-13	1.9201e-16	0.011	0.15588	8.6531e-05
cage_1	1	6.5	light	0.012386	0.74119	0.00041494	0.0465	1.2924	0.00071741
cage_1	1	7	light	0.0032338	0.16089	8.983e-05	0.018832	0.28454	0.00015795
cage_1	1	7.5	light	0.0013292	0	0	0.0023332	0.039643	2.2007e-05
cage_1	1	8	light	0.0033403	3.906e-14	2.1898e-17	0.011833	0.1622	9.0042e-05
cage_1	1	8.5	light	0.057724	6.6196	0.0037173	0.17161	6.1887	0.0034659
cage_1	1	9	light	0.0040534	1.33e-14	7.4573e-18	0.032943	0.54834	0.0003044
cage_1	1	9.5	light	0.0012263	0	0	0.0077778	0.13998	7.7705e-05
cage_1	1	10	light	0.0055968	0.72384	0.00040511	0.017388	0.77391	0.00042962
cage_1	1	10.5	light	0.0062803	3.2241e-13	1.8032e-16	0.040333	0.6417	0.00035622
cage_1	1	11	light	0.021466	2.1305	0.0011924	0.055886	1.8289	0.0010152
cage_1	1	11.5	light	0.091313	13.1835	0.0073609	0.23456	13.0929	0.0075346
cage_1	2	0	light	0.0021075	0	0	0.0063889	0.087118	4.8361e-05
cage_1	2	0.5	light	0.068642	6.8479	0.0038235	0.19782	5.8745	0.0032623
cage_1	2	1	light	0.02996	3.0533	0.0017132	0.086162	2.7296	0.0015231
cage_1	2	1.5	light	0.00075789	1.0167e-14	5.6904e-18	0.0050556	0.085666	4.7553e-05
cage_1	2	2	light	0.012651	0.99238	0.00055386	0.057111	1.4454	0.00080262
cage_1	2	2.5	light	0.0019705	1.0167e-14	5.6904e-18	0.006	0.10048	5.5777e-05
cage_1	2	3	light	0.0066452	2.5946e-13	1.452e-16	0.017611	0.26815	0.00014885
cage_1	2	3.5	light	0.038181	3.0144	0.0016868	0.080667	2.5333	0.0014062
cage_1	2	4	light	0.019154	2.0271	0.0011329	0.076667	2.1821	0.0012115
cage_1	2	4.5	light	0.00079011	0	0	0.005333	0.096665	5.3661e-05
cage_1	2	5	light	0.0021449	2.8997e-13	1.6313e-16	0.011499	0.17686	9.8174e-05
cage_1	2	5.5	light	0.0037461	3.1313e-13	1.7486e-16	0.0315	0.50847	0.00028228
cage_1	2	6	light	0.0037086	5.9833e-14	3.36e-17	0.014944	0.24758	0.00013744
cage_1	2	6.5	light	0.056495	5.8931	0.003321	0.14305	4.9222	0.0027543
cage_1	2	7	light	0.020054	2.416	0.0013544	0.075778	2.4836	0.0013787
cage_1	2	7.5	light	0.01776	2.0964	0.0011749	0.073829	2.4822	0.0013874
cage_1	2	8	light	0.0041001	3.8762e-14	2.1733e-17	0.021777	0.34069	0.00018912
cage_1	2	8.5	light	0.01849	1.2886	0.00072293	0.048164	1.903	0.0010564
cage_1	2	9	light	0.0020673	3.2242e-13	1.8075e-16	0.013333	0.27571	0.00015305
cage_1	2	9.5	light	0.0055376	0.35182	0.00019729	0.030332	0.48966	0.00027182
cage_1	2	10	light	0.043061	2.6842	0.0015031	0.055722	1.4286	0.00079298
cage_1	2	10.5	light	0.0034011	0.14585	8.1821e-05	0.020667	0.32479	0.00018029
cage_1	2	11	light	0.018253	2.2133	0.0012446	0.067163	2.1508	0.0011939
cage_1	2	11.5	light	0.080835	9.4204	0.0052798	0.18439	10.7975	0.0064149
cage_1	3	0	light	0.036929	3.5615	0.0019947	0.11538	3.2699	0.0018152
cage_1	3	0.5	light	0.070456	7.6468	0.0042773	0.20449	6.2152	0.0034502
cage_1	3	1	light	0.0015956	3.3096e-13	1.8502e-16	0.0032222	0.045449	2.5228e-05
cage_1	3	1.5	light	0.010488	1.1972	0.00066965	0.038833	0.80648	0.00044769
cage_1	3	2	light	0.023955	1.1632	0.00065212	0.044222	0.98933	0.0005492
cage_1	3	2.5	light	0.011028	0.72734	0.00040656	0.037778	0.84305	0.000468
cage_1	3	3	light	0.001093	0	0	0.0014444	0.023384	1.298e-05
cage_1	3	3.5	light	0.047471	4.3984	0.0024558	0.132	4.0037	0.0022224
cage_1	3	4	light	0.035115	3.8357	0.0021522	0.13327	3.6841	0.0020451
cage_1	3	4.5	light	0.0057359	0.057783	3.2335e-05	0.012777	0.21832	0.00012119
cage_1	3	5	light	0.0087167	0.76443	0.00042759	0.0215	0.61317	0.00034037
cage_1	3	5.5	light	0.022967	1.9663	0.0011082	0.040609	0.9757	0.00054163
cage_1	3	6	light	0.0016916	0	0	0.0045556	0.087033	4.8314e-05
cage_1	3	6.5	light	0.016732	1.8856	0.0010561	0.052664	1.523	0.00084539
cage_1	3	7	light	0.011633	0.0045544	2.5533e-06	0.036167	0.57058	0.00031674
cage_1	3	7.5	light	0.090947	9.9705	0.0055803	0.26478	9.1052	0.0050587
cage_1	3	8	light	0.0035294	0.16089	9.055e-05	0.021554	0.33696	0.00018705
cage_1	3	8.5	light	0.0026268	3.1087e-13	1.742e-16	0.0071107	0.10761	5.9738e-05
cage_1	3	9	light	0.028831	1.5203	0.00085111	0.043275	1.2038	0.00066827
cage_1	3	9.5	light	0.00083846	0	0	0.0047222	0.089953	4.9932e-05
cage_1	3	10	light	0.0089377	0.93947	0.00052617	0.033165	1.1115	0.00061715
cage_1	3	10.5	light	0.0083684	2.84e-13	1.5933e-16	0.020056	0.29824	0.00016556
cage_1	3	11	light	0.03863	2.4379	0.0013694	0.064052	2.3649	0.0013139
cage_1	3	11.5	light	0.078711	9.3873	0.0052597	0.20289	9.597	0.0054473
cage_1	4	0	light	0.0059023	0.17308	9.7102e-05	0.016555	0.29323	0.00016278
cage_1	4	0.5	light	0.075622	8.5543	0.0047903	0.25876	7.5141	0.0042193
cage_1	4	1	light	0.074425	8.5911	0.0048022	0.23032	6.9878	0.0038791
cage_1	4	1.5	light	0.0042041	0.2681	0.0001507	0.003222	0.043434	2.4111e-05
cage_1	4	2	light	0.070113	7.7612	0.0043468	0.18283	5.1464	0.0028567
cage_1	4	2.5	light	0.10338	10.9958	0.0061618	0.25632	6.2857	0.0034893
cage_1	4	3	light	0.0020051	3.2511e-13	1.8298e-16	0.0027222	0.043947	2.4396e-05
cage_1	4	3.5	light	0.008939	0.58371	0.00032696	0.021277	0.49212	0.00027319
cage_1	4	4	light	0.0010625	3.3497e-13	1.8774e-16	0.0013888	0.022112	1.2275e-05
cage_1	4	4.5	light	0.021593	1.694	0.00094704	0.033609	1.0485	0.00058206
cage_1	4	5	light	0.02641	2.8788	0.0016112	0.089833	2.7122	0.0015056
cage_1	4	5.5	light	0.001724	3.0291e-13	1.6936e-16	0.0072222	0.10154	5.6366e-05
cage_1	4	6	light	0.0028454	2.3626e-13	1.3225e-16	0.016277	0.25951	0.00014405
cage_1	4	6.5	light	0.012775	1.4358	0.00080113	0.047386	1.749	0.00097092
cage_1	4	7	light	0.027127	2.3387	0.0013126	0.063889	1.9461	0.0010803
cage_1	4	7.5	light	0.0053229	2.6809e-13	1.5021e-16	0.020111	0.30075	0.00016695
cage_1	4	8	light	0.0015994	3.1087e-13	1.742e-16	0.0038333	0.076179	4.2289e-05
cage_1	4	8.5	light	0.016361	1.0916	0.00061062	0.032611	0.95312	0.0005291
cage_1	4	9	light	0.030973	1.1233	0.00062946	0.057556	0.87365	0.00048498
cage_1	4	9.5	light	0.002758	3.9579e-14	2.2108e-17	0.0105	0.16326	9.0631e-05
cage_1	4	10	light	0.020041	1.2438	0.00069527	0.036389	0.92623	0.00051417
cage_1	4	10.5	light	0.0057052	0.2185	0.00012262	0.016167	0.26654	0.00014796
cage_1	4	11	light	0.012104	0.98928	0.00055531	0.028556	0.477	0.00026479
cage_1	4	11.5	light	0.059918	5.8439	0.0032629	0.13149	4.6956	0.0026066
cage_1	5	0	light	0.037415	3.8982	0.0021735	0.16406	4.2544	0.0023616
cage_1	5	0.5	light	0.0036608	3.358e-13	1.8852e-16	0.013055	0.24185	0.00013426
cage_1	5	1	light	0.0059148	0.42468	0.00023828	0.038778	0.93998	0.00052178
cage_1	5	1.5	light	0.001785	0	0	0.0099994	0.17357	9.635e-05
cage_1	5	2	light	0.021478	2.6309	0.0014733	0.096056	2.1241	0.0011792
cage_1	5	2.5	light	0.0046645	0.080443	4.4915e-05	0.026222	0.39948	0.00022176
cage_1	5	3	light	0.010686	1.0613	0.00059431	0.039611	1.1746	0.00065207
cage_1	5	3.5	light	0.0028298	4.9447e-14	2.764e-17	0.03272	0.55002	0.00030533
cage_1	5	4	light	0.00066378	0	0	0.012056	0.21349	0.00011851
cage_1	5	4.5	light	0.032196	3.7372	0.002091	0.081167	2.8255	0.0015685
cage_1	5	5	light	0.039792	6.0581	0.0033863	0.16739	5.384	0.0029888
cage_1	5	5.5	light	0.0012453	0	0	0.0098889	0.16256	9.0242e-05
cage_1	5	6	light	0.0014943	3.1087e-13	1.742e-16	0.0044998	0.064785	3.5962e-05
cage_1	5	6.5	light	0.019015	0.58677	0.00032835	0.044833	1.1571	0.00064232
cage_1	5	7	light	0.0021689	0	0	0.025276	0.40983	0.00022749
cage_1	5	7.5	light	0.0072823	0.79814	0.00044639	0.043109	1.2787	0.00070978
cage_1	5	8	light	0.0026418	2.8904e-13	1.6218e-16	0.019944	0.32335	0.00017949
cage_1	5	8.5	light	0.014908	1.3842	0.00077382	0.026387	0.52445	0.00029113
cage_1	5	9	light	0.01157	0.83773	0.0004709	0.052608	1.2713	0.0007057
cage_1	5	9.5	light	0.001096	1.0167e-14	5.6904e-18	0.012222	0.20994	0.00011654
cage_1	5	10	light	0.033578	2.8548	0.001596	0.058608	1.9598	0.0010879
cage_1	5	10.5	light	0.0049673	0.16089	9.0258e-05	0.033998	0.56157	0.00031174
cage_1	5	11	light	0.0043903	0.16089	8.993e-05	0.025221	0.37556	0.00020848
cage_1	5	11.5	light	0.071133	10.368	0.0057882	0.20254	9.7538	0.0054491
cage_1	6	0	light	0.037917	4.795	0.0026885	0.17644	5.7945	0.0032409
cage_1	6	0.5	light	0.0024517	0	0	0.0072774	0.12251	6.8008e-05
cage_1	6	1	light	0.059507	7.1071	0.0039844	0.18133	5.8626	0.0032545
cage_1	6	1.5	light	0.087387	9.7029	0.0054252	0.27361	7.7763	0.0043168
cage_1	6	2	light	0.001562	3.2787e-13	1.8345e-16	0.010833	0.17205	9.551e-05
cage_1	6	2.5	light	0.00081665	0	0	0.0045553	0.070829	3.9317e-05
cage_1	6	3	light	0.0073633	0.80914	0.00045394	0.041498	0.81376	0.00045184
cage_1	6	3.5	light	0.0030174	3.1562e-13	1.765e-16	0.032609	0.52417	0.00029098
cage_1	6	4	light	0.0014687	3.2787e-13	1.8345e-16	0.009	0.14966	8.308e-05
cage_1	6	4.5	light	0.013317	0.97334	0.00054674	0.057775	1.6078	0.00089252
cage_1	6	5	light	0.020446	2.0324	0.0011352	0.058163	1.7178	0.0009536
cage_1	6	5.5	light	0.0016335	0	0	0.005833	0.090655	5.0322e-05
cage_1	6	6	light	0.0026396	4.1385e-14	2.3201e-17	0.023276	0.41301	0.00022927
cage_1	6	6.5	light	0.0015328	0	0	0.013889	0.2156	0.00011969
cage_1	6	7	light	0.037523	4.9681	0.0027875	0.14122	5.0919	0.002829
cage_1	6	7.5	light	0.00051203	0	0	0.016333	0.2731	0.00015161
cage_1	6	8	light	0.0069737	0.71495	0.00040154	0.045056	1.262	0.00070055
cage_1	6	8.5	light	0.015352	0.70763	0.00039654	0.067833	1.1839	0.00065833
cage_1	6	9	light	0.00075715	0	0	0.018667	0.31947	0.00017734
cage_1	6	9.5	light	0.0010781	0	0	0.0073885	0.10398	5.7724e-05
cage_1	6	10	light	0.031108	2.7374	0.0015338	0.088	2.6272	0.0014589
cage_1	6	10.5	light	0.0015569	2.4633e-13	1.3841e-16	0.0041111	0.056646	3.1445e-05
cage_1	6	11	light	0.02204	2.2248	0.001242	0.079222	2.3025	0.0012782
cage_1	6	11.5	light	0.05163	7.1435	0.003998	0.15388	6.6274	0.0037089
cage_1	7	0	light	0.01404	1.2618	0.0007057	0.066333	1.7028	0.00094528
cage_1	7	0.5	light	0.031862	3.6427	0.0020384	0.092	2.9252	0.0016238
cage_1	7	1	light	0.0024003	3.1165e-13	1.743e-16	0.0081111	0.11728	6.5115e-05
cage_1	7	1.5	light	0.0018472	0	0	0.016111	0.31441	0.00017453
cage_1	7	2	light	0.0065982	0.31518	0.00017606	0.042444	1.0292	0.00057129
cage_1	7	2.5	light	0.0023977	0.19706	0.00011063	0.015833	0.44132	0.00024498
cage_1	7	3	light	0.0017862	3.141e-13	1.7602e-16	0.0095	0.16029	8.8982e-05
cage_1	7	3.5	light	0.0706	8.5214	0.0047652	0.22911	7.7895	0.0043248
cage_1	7	4	light	0.019422	2.6492	0.0014798	0.080496	2.4482	0.001359
cage_1	7	4.5	light	0.011073	1.2467	0.00069825	0.043556	1.3414	0.00074461
cage_1	7	5	light	0.0012783	2.8415e-13	1.5995e-16	0.017832	0.2546	0.00014133
cage_1	7	5.5	light	0.0012008	0	0	0.0032222	0.058137	3.2273e-05
cage_1	7	6	light	0.0024314	3.0615e-13	1.7178e-16	0.015166	0.24422	0.00013557
cage_1	7	6.5	light	0.0040633	0.19522	0.00010941	0.027054	0.41328	0.00022941
cage_1	7	7	light	0.029647	2.5428	0.001423	0.083667	2.4407	0.0013549
cage_1	7	7.5	light	0.0010956	0	0	0.004	0.053141	2.95e-05
cage_1	7	8	light	0.00076751	0	0	0.0058333	0.092769	5.1496e-05
cage_1	7	8.5	light	0.022311	2.1006	0.0011778	0.069663	1.9113	0.001061
cage_1	7	9	light	0.0010618	0	0	0.0063333	0.10571	5.8681e-05
cage_1	7	9.5	light	0.036292	3.7983	0.0021234	0.079051	2.6338	0.0014621
cage_1	7	10	light	0.0041859	1.0167e-14	5.6904e-18	0.013555	0.18926	0.00010506
cage_1	7	10.5	light	0.0043884	2.8472e-13	1.5866e-16	0.028833	0.44312	0.00024597
cage_1	7	11	light	0.070825	8.2062	0.004596	0.1826	7.804	0.0044085
cage_1	1	0	dark	0.024726	2.7567	0.001547	0.076389	3.7926	0.0021097
cage_1	1	0.5	dark	0.04046	4.1181	0.0023048	0.096717	3.2961	0.0018298
cage_1	1	1	dark	0.028616	4.0707	0.002284	0.10894	4.8377	0.0026855
cage_1	1	1.5	dark	0.12603	16.255	0.0091103	0.32439	18.8821	0.011498
cage_1	1	2	dark	0.039129	2.2942	0.0012847	0.084329	2.4884	0.0013814
cage_1	1	2.5	dark	0.099707	14.7681	0.0082319	0.25556	14.1667	0.0084836
cage_1	1	3	dark	0.017784	1.9753	0.0011057	0.10144	3.3606	0.0018655
cage_1	1	3.5	dark	0.11711	15.9725	0.0089232	0.29756	16.4252	0.0097723
cage_1	1	4	dark	0.08672	11.4017	0.0063911	0.291	13.81	0.0078973
cage_1	1	4.5	dark	0.016678	2.2519	0.0012625	0.079222	2.2307	0.001239
cage_1	1	5	dark	0.028393	2.5958	0.0014546	0.082667	2.0433	0.0011343
cage_1	1	5.5	dark	0.029398	3.3371	0.0018716	0.11166	3.9179	0.0021748
cage_1	1	6	dark	0.021811	2.5872	0.0014539	0.086495	2.8421	0.0015776
cage_1	1	6.5	dark	0.021687	2.7384	0.0015326	0.091611	2.9174	0.0016194
cage_1	1	7	dark	0.035196	3.0021	0.0016772	0.063111	1.8645	0.0010387
cage_1	1	7.5	dark	0.045	6.0606	0.0034029	0.12683	5.4117	0.0031116
cage_1	1	8	dark	0.098866	13.165	0.0073857	0.27078	13.7178	0.0078585
cage_1	1	8.5	dark	0.077203	9.5134	0.0053521	0.16606	7.042	0.0040376
cage_1	1	9	dark	0.029662	3.841	0.0021446	0.098717	4.3358	0.0024387
cage_1	1	9.5	dark	0.11057	15.0661	0.0084074	0.292	14.249	0.008472
cage_1	1	10	dark	0.13221	15.0474	0.0084323	0.35333	15.2917	0.0087641
cage_1	1	10.5	dark	0.15753	18.5973	0.010432	0.36211	18.0705	0.01035
cage_1	1	11	dark	0.12638	14.9868	0.0083924	0.32983	11.8289	0.0066811
cage_1	1	11.5	dark	0.052499	4.9449	0.0027796	0.15855	4.8272	0.0026797
cage_1	2	0	dark	0.018248	1.9832	0.0011099	0.076389	2.2925	0.0012725
cage_1	2	0.5	dark	0.065364	9.0274	0.0050496	0.18732	10.0251	0.0058377
cage_1	2	1	dark	0.05667	7.9307	0.0044498	0.17433	8.22	0.0046136
cage_1	2	1.5	dark	0.075334	9.0195	0.0050487	0.18222	6.9225	0.0038494
cage_1	2	2	dark	0.1028	15.6049	0.0087398	0.25983	16.5932	0.0095793
cage_1	2	2.5	dark	0.034854	3.7249	0.0020876	0.10006	2.8262	0.0015689
cage_1	2	3	dark	0.11315	13.7189	0.0076975	0.29972	15.1343	0.0085941
cage_1	2	3.5	dark	0.021679	1.6	0.00089273	0.068718	1.8158	0.0010079
cage_1	2	4	dark	0.14124	19.8829	0.011148	0.35448	21.4241	0.012887
cage_1	2	4.5	dark	0.049481	7.3211	0.0040923	0.16116	7.8927	0.0044579
cage_1	2	5	dark	0.01561	2.056	0.0011505	0.081333	2.2658	0.0012577
cage_1	2	5.5	dark	0.0080288	0.36682	0.00020547	0.027443	0.43126	0.0002394
cage_1	2	6	dark	0.14172	18.826	0.010509	0.39848	19.5013	0.0115
cage_1	2	6.5	dark	0.022571	2.3777	0.0013333	0.094167	2.6693	0.0014817
cage_1	2	7	dark	0.11954	12.5772	0.0070234	0.32889	10.7145	0.0060119
cage_1	2	7.5	dark	0.0057664	0.18229	0.00010214	0.019332	0.31666	0.00017578
cage_1	2	8	dark	0.015696	1.2952	0.00072498	0.051056	1.3638	0.00075704
cage_1	2	8.5	dark	0.049264	5.0104	0.0028023	0.13899	5.1927	0.0029782
cage_1	2	9	dark	0.0327	4.5923	0.0025587	0.097556	3.4553	0.0019485
cage_1	2	9.5	dark	0.056493	6.3919	0.0035819	0.13333	6.6635	0.0037643
cage_1	2	10	dark	0.15486	22.241	0.012434	0.4277	24.5597	0.014483
cage_1	2	10.5	dark	0.13211	15.9042	0.0089287	0.3857	13.3042	0.0074362
cage_1	2	11	dark	0.018468	1.7982	0.0010057	0.068607	1.6151	0.00089655
cage_1	2	11.5	dark	0.0032901	0.11557	6.449e-05	0.017555	0.30052	0.00016683
cage_1	3	0	dark	0.075963	10.0918	0.0056489	0.17828	8.2138	0.0046529
cage_1	3	0.5	dark	0.0098882	0.97207	0.00054344	0.045942	1.3145	0.0007297
cage_1	3	1	dark	0.018526	1.363	0.00076324	0.063444	1.6271	0.00090324
cage_1	3	1.5	dark	0.015869	2.3044	0.0012897	0.048053	2.401	0.0013328
cage_1	3	2	dark	0.0068108	0.69949	0.00039023	0.024278	0.45369	0.00025185
cage_1	3	2.5	dark	0.091015	12.0473	0.0067511	0.25422	13.2438	0.0075394
cage_1	3	3	dark	0.050556	5.9983	0.0033501	0.1451	4.8992	0.0027241
cage_1	3	3.5	dark	0.14308	20.2845	0.011345	0.39598	23.3989	0.013708
cage_1	3	4	dark	0.075972	7.4003	0.0041441	0.16694	5.1792	0.0028749
cage_1	3	4.5	dark	0.012546	0.7224	0.00040545	0.060556	1.3821	0.00076724
cage_1	3	5	dark	0.051372	5.933	0.003322	0.097161	3.2967	0.0018301
cage_1	3	5.5	dark	0.0068306	0.59736	0.00033479	0.058275	1.236	0.00068614
cage_1	3	6	dark	0.013428	1.2391	0.00069389	0.071722	1.9727	0.0010951
cage_1	3	6.5	dark	0.045772	4.8047	0.0026936	0.095167	2.6437	0.0014675
cage_1	3	7	dark	0.061179	6.8581	0.0038405	0.13905	4.3813	0.0024672
cage_1	3	7.5	dark	0.049811	7.2628	0.0040591	0.1646	9.0238	0.0051345
cage_1	3	8	dark	0.030809	3.3565	0.0018809	0.075444	1.8069	0.001003
cage_1	3	8.5	dark	0.018195	2.058	0.0011507	0.088	3.1816	0.001772
cage_1	3	9	dark	0.095746	11.3119	0.0063283	0.20416	10.7539	0.0061687
cage_1	3	9.5	dark	0.12379	16.0206	0.0089338	0.3395	16.4786	0.0094493
cage_1	3	10	dark	0.078941	9.192	0.0051273	0.24161	9.609	0.0054077
cage_1	3	10.5	dark	0.16369	20.7477	0.011641	0.44564	21.9648	0.012574
cage_1	3	11	dark	0.07814	7.1047	0.0039713	0.2	6.5945	0.0036606
cage_1	4	0	dark	0.057822	6.4574	0.0036206	0.15133	6.6292	0.0037513
cage_1	4	0.5	dark	0.057565	7.6127	0.0042606	0.16539	7.1089	0.0039461
cage_1	4	1	dark	0.020001	1.7968	0.0010076	0.0825	1.9454	0.0010799
cage_1	4	1.5	dark	0.13852	19.2924	0.010808	0.31365	18.5513	0.010841
cage_1	4	2	dark	0.036391	5.0701	0.0028376	0.13266	4.8823	0.0027102
cage_1	4	2.5	dark	0.017825	1.195	0.0006687	0.069829	1.8729	0.0010397
cage_1	4	3	dark	0.0088702	0.6626	0.0003712	0.052556	1.3774	0.0007646
cage_1	4	3.5	dark	0.060433	9.3555	0.005236	0.18466	10.4039	0.0059066
cage_1	4	4	dark	0.086166	13.3054	0.0074457	0.27871	14.4734	0.0082587
cage_1	4	4.5	dark	0.013569	0.9455	0.00053044	0.048889	1.3207	0.00073312
cage_1	4	5	dark	0.083263	10.9789	0.0061593	0.23894	11.5154	0.0064479
cage_1	4	5.5	dark	0.11282	15.6538	0.0087513	0.34183	18.1961	0.010366
cage_1	4	6	dark	0.0085788	0.42218	0.00023685	0.031	0.6203	0.00034434
cage_1	4	6.5	dark	0.021661	2.8924	0.0016186	0.064444	1.6866	0.00093624
cage_1	4	7	dark	0.034734	4.1319	0.0023148	0.11188	4.2357	0.0023626
cage_1	4	7.5	dark	0.025921	1.7444	0.00098166	0.068667	1.6818	0.00093361
cage_1	4	8	dark	0.041906	5.2236	0.0029227	0.15261	6.4646	0.0037136
cage_1	4	8.5	dark	0.026949	2.4798	0.0013959	0.092056	2.4801	0.0013767
cage_1	4	9	dark	0.031557	2.639	0.0014805	0.086717	1.9729	0.0010952
cage_1	4	9.5	dark	0.099675	13.27	0.0074404	0.29571	14.1752	0.0080876
cage_1	4	10	dark	0.10884	15.3196	0.00858	0.31332	14.4987	0.0082276
cage_1	4	10.5	dark	0.070091	7.4083	0.0041526	0.20671	7.0455	0.0039111
cage_1	4	11	dark	0.034052	4.3178	0.0024186	0.13533	4.628	0.0025724
cage_1	4	11.5	dark	0.12699	15.2712	0.0085469	0.39214	14.9239	0.0082947
cage_1	5	0	dark	0.046846	5.4128	0.0030375	0.1366	5.9495	0.0033299
cage_1	5	0.5	dark	0.060601	6.5745	0.0036827	0.16416	7.2109	0.0040774
cage_1	5	1	dark	0.10707	16.5431	0.0092757	0.31565	17.4087	0.009941
cage_1	5	1.5	dark	0.015681	1.8299	0.0010256	0.062611	2.0862	0.0011581
cage_1	5	2	dark	0.031729	4.5018	0.0025309	0.13566	6.5708	0.0036704
cage_1	5	2.5	dark	0.032894	3.3246	0.0018641	0.12878	4.332	0.0024056
cage_1	5	3	dark	0.15348	23.4956	0.013143	0.43948	26.9184	0.015376
cage_1	5	3.5	dark	0.085599	12.2362	0.0068608	0.273	13.2972	0.0075295
cage_1	5	4	dark	0.030599	2.8093	0.0015743	0.098328	2.4418	0.0013554
cage_1	5	4.5	dark	0.033403	3.4143	0.0019141	0.10489	2.796	0.0015521
cage_1	5	5	dark	0.097763	12.2782	0.0068805	0.26528	13.6338	0.0077885
cage_1	5	5.5	dark	0.11135	17.2489	0.0096538	0.34839	20.2817	0.011647
cage_1	5	6	dark	0.0048182	0.11557	6.4715e-05	0.032276	0.67091	0.00037242
cage_1	5	6.5	dark	0.026156	2.2551	0.0012662	0.064663	2.8179	0.0015643
cage_1	5	7	dark	0.020513	1.1065	0.00061934	0.0845	2.174	0.0012067
cage_1	5	7.5	dark	0.10501	13.6696	0.0076431	0.32206	14.3282	0.0081623
cage_1	5	8	dark	0.037351	3.531	0.0019796	0.071889	2.0542	0.0011403
cage_1	5	8.5	dark	0.038035	4.2001	0.0023357	0.11094	4.5281	0.0025693
cage_1	5	9	dark	0.034412	4.1255	0.002306	0.090273	3.6472	0.0020247
cage_1	5	9.5	dark	0.059582	6.8811	0.0038739	0.21572	7.8997	0.0043855
cage_1	5	10	dark	0.19219	25.9594	0.014621	0.51694	28.2421	0.016847
cage_1	5	10.5	dark	0.073558	8.4168	0.0047186	0.24622	7.3283	0.0040679
cage_1	5	11	dark	0.0020985	0	0	0.0076107	0.12277	6.815e-05
cage_1	5	11.5	dark	0.0069959	0.64912	0.0003633	0.024833	0.73833	0.00040986
cage_1	6	0	dark	0.046916	6.5119	0.0036461	0.15188	7.0582	0.0039295
cage_1	6	0.5	dark	0.033371	3.8697	0.0021643	0.072778	1.9893	0.0011043
cage_1	6	1	dark	0.10423	16.8418	0.0094365	0.30639	19.9643	0.011339
cage_1	6	1.5	dark	0.017713	1.3065	0.00073081	0.070778	1.5848	0.00087969
cage_1	6	2	dark	0.042477	5.98	0.0033488	0.14377	6.1693	0.0034674
cage_1	6	2.5	dark	0.058204	6.7457	0.0037828	0.15216	6.7073	0.0037805
cage_1	6	3	dark	0.026049	2.5134	0.0014093	0.084389	2.5305	0.0014047
cage_1	6	3.5	dark	0.10806	16.6406	0.0092951	0.31833	17.9413	0.010546
cage_1	6	4	dark	0.1123	15.6816	0.0087692	0.31237	16.5819	0.0094462
cage_1	6	4.5	dark	0.0076065	0.43969	0.00024622	0.035222	0.61767	0.00034289
cage_1	6	5	dark	0.067708	7.5721	0.004235	0.1865	7.1424	0.0039649
cage_1	6	5.5	dark	0.021096	2.7204	0.0015228	0.050278	1.7309	0.0009608
cage_1	6	6	dark	0.032738	3.9681	0.0022318	0.11766	4.9516	0.0027842
cage_1	6	6.5	dark	0.02152	2.3503	0.0013123	0.071889	2.6832	0.0014922
cage_1	6	7	dark	0.11096	15.0542	0.0084243	0.29039	15.2793	0.0086893
cage_1	6	7.5	dark	0.027185	2.3918	0.0013338	0.10077	2.7192	0.0015094
cage_1	6	8	dark	0.018871	1.881	0.0010563	0.068496	1.9551	0.0010853
cage_1	6	8.5	dark	0.028594	2.8938	0.0016198	0.066278	1.6575	0.00092013
cage_1	6	9	dark	0.16209	22.8007	0.0128	0.4422	22.5039	0.013173
cage_1	6	9.5	dark	0.11158	14.7543	0.0082208	0.31737	17	0.0095921
cage_1	6	10	dark	0.083906	11.5977	0.0065028	0.26321	12.9322	0.0072356
cage_1	6	10.5	dark	0.09349	11.7393	0.0065932	0.31632	12.5899	0.0070714
cage_1	6	11	dark	0.013959	1.054	0.0005895	0.058552	1.3042	0.00072399
cage_1	6	11.5	dark	0.0012579	5.9791e-14	3.3426e-17	0.010611	0.17948	9.9633e-05
cage_1	7	0	dark	0.080074	10.0705	0.0056275	0.23628	10.6969	0.0059451
cage_1	7	0.5	dark	0.041357	4.6563	0.0026119	0.10672	4.1326	0.0023364
cage_1	7	1	dark	0.11491	14.0989	0.0079008	0.25372	10.0866	0.0056884
cage_1	7	1.5	dark	0.032327	1.943	0.0010861	0.032944	0.52552	0.00029171
cage_1	7	2	dark	0.045199	4.2646	0.0023864	0.059886	1.5451	0.0008577
cage_1	7	2.5	dark	0.11278	15.7939	0.0088271	0.30972	17.9651	0.010393
cage_1	7	3	dark	0.047088	5.5172	0.0030844	0.11633	4.1012	0.0022765
cage_1	7	3.5	dark	0.013138	1.7501	0.00097838	0.071333	1.9044	0.0010572
cage_1	7	4	dark	0.11239	16.4581	0.009206	0.30959	17.6778	0.010589
cage_1	7	4.5	dark	0.10509	13.5844	0.0075838	0.29094	14.2512	0.0080203
cage_1	7	5	dark	0.017666	1.36	0.0007587	0.025	0.38426	0.00021331
cage_1	7	5.5	dark	0.0079454	0.4166	0.00023228	0.023832	0.38924	0.00021607
cage_1	7	6	dark	0.02248	3.0363	0.0017046	0.069278	2.2225	0.0012337
cage_1	7	6.5	dark	0.02936	3.2289	0.0018036	0.088389	3.082	0.0017108
cage_1	7	7	dark	0.06442	8.617	0.0048349	0.16621	7.7575	0.004381
cage_1	7	7.5	dark	0.07453	8.9959	0.0050284	0.16677	7.2015	0.0040358
cage_1	7	8	dark	0.05803	5.8448	0.003285	0.1395	4.3718	0.0024269
cage_1	7	8.5	dark	0.042379	5.4435	0.0030513	0.096328	3.1245	0.0017345
cage_1	7	9	dark	0.051146	5.4499	0.0030596	0.1146	5.1136	0.0029129
cage_1	7	9.5	dark	0.099562	12.2528	0.0068471	0.27648	14.5456	0.0083668
cage_1	7	10	dark	0.070535	8.9848	0.0050314	0.21571	9.4903	0.0055051
cage_1	7	10.5	dark	0.023136	2.9953	0.0016741	0.093328	2.7449	0.0015238
cage_1	7	11	dark	0.13221	16.9052	0.009472	0.39689	15.0874	0.0084928
cage_2	1	0	light	0.075479	6.1271	0.0034326	0.23099	7.0721	0.0040067
cage_2	1	0.5	light	0.12545	11.0837	0.0062189	0.30633	9.454	0.0053719
cage_2	1	1	light	0.064759	5.4401	0.0030524	0.14789	3.3855	0.0019118
cage_2	1	1.5	light	0.073802	7.0227	0.003947	0.18671	5.5366	0.0031036
cage_2	1	2	light	0.0012233	0	0	0.0018888	0.023083	1.2814e-05
cage_2	1	2.5	light	0.00082785	0	0	0.0032778	0.048481	2.6911e-05
cage_2	1	3	light	0.0070957	1.9276e-14	1.0762e-17	0.035776	0.55776	0.00031044
cage_2	1	3.5	light	0.075762	10.2358	0.0057408	0.26587	9.7918	0.0057769
cage_2	1	4	light	0.031297	4.2893	0.0023963	0.099889	2.9061	0.0017587
cage_2	1	4.5	light	0.0015635	0	0	0.022167	0.37729	0.00022057
cage_2	1	5	light	0.00099165	0	0	0.015222	0.24091	0.00014032
cage_2	1	5.5	light	0.00092062	0	0	0.010722	0.19501	0.00010827
cage_2	1	6	light	0.0015712	0	0	0.019721	0.33612	0.00019746
cage_2	1	6.5	light	0.01338	1.8868	0.0010555	0.071611	2.3362	0.0013956
cage_2	1	7	light	0.0007597	0	0	0.0034998	0.061001	3.3863e-05
cage_2	1	7.5	light	0.000806	0	0	0.010278	0.19365	0.00010759
cage_2	1	8	light	0.0015877	0	0	0.029109	0.48489	0.0002742
cage_2	1	8.5	light	0.012088	1.1646	0.00065095	0.0785	2.3724	0.0014784
cage_2	1	9	light	0.043776	4.8147	0.0027087	0.14883	4.8105	0.0027466
cage_2	1	9.5	light	0.00098122	0	0	0.0052219	0.082781	4.5982e-05
cage_2	1	10	light	0.0045124	0.14959	8.3722e-05	0.036111	0.62178	0.00036262
cage_2	1	10.5	light	0.039119	3.1699	0.0017783	0.088833	3.4471	0.0020543
cage_2	1	11	light	0.0041649	0.072372	4.0527e-05	0.030498	0.50932	0.00028773
cage_2	1	11.5	light	0.074315	8.3841	0.0046891	0.19306	7.5794	0.0043916
cage_2	2	0	light	0.015819	1.9035	0.0010667	0.05283	1.3389	0.00074784
cage_2	2	0.5	light	0.0065341	0.25929	0.00014522	0.023833	0.3784	0.00021921
cage_2	2	1	light	0.13459	13.1315	0.0073443	0.40417	15.5859	0.0088859
cage_2	2	1.5	light	0.17411	15.5863	0.0087453	0.39098	14.1078	0.0080382
cage_2	2	2	light	0.079502	9.6179	0.0053604	0.24132	6.6458	0.0037771
cage_2	2	2.5	light	0.0035272	3.3832e-13	1.8967e-16	0.019	0.31729	0.00017803
cage_2	2	3	light	0.00074717	0	0	0.0019444	0.025133	1.396e-05
cage_2	2	3.5	light	0.0887	12.1024	0.0067772	0.25921	9.865	0.0054891
cage_2	2	4	light	0.0048883	0.55938	0.00031251	0.02611	0.62618	0.00035582
cage_2	2	4.5	light	0.0018212	0	0	0.034889	0.55421	0.00031271
cage_2	2	5	light	0.00063069	0	0	0.0011111	0.013766	7.642e-06
cage_2	2	5.5	light	0.0023676	0.14081	7.8828e-05	0.034889	0.55573	0.00031426
cage_2	2	6	light	0.0011369	0	0	0.0080556	0.12533	6.9754e-05
cage_2	2	6.5	light	0.012809	1.7759	0.00099532	0.069167	2.4039	0.0013534
cage_2	2	7	light	0.0010812	0	0	0.021444	0.34498	0.00019724
cage_2	2	7.5	light	0.036044	5.5922	0.0031281	0.13528	5.2616	0.0031854
cage_2	2	8	light	0.0022311	2.4147e-15	1.3539e-18	0.026222	0.40803	0.00023105
cage_2	2	8.5	light	0.00092229	0	0	0.0059441	0.089888	4.9899e-05
cage_2	2	9	light	0.024888	1.8436	0.0010311	0.054886	2.1652	0.0012241
cage_2	2	9.5	light	0.0059773	0.49318	0.00027583	0.037944	0.63335	0.00036831
cage_2	2	10	light	0.00068832	0	0	0.0072218	0.12897	7.1788e-05
cage_2	2	10.5	light	0.0041684	1.1263e-13	6.3126e-17	0.046	0.80129	0.00045327
cage_2	2	11	light	0.022584	1.713	0.00096113	0.059219	1.5985	0.00089665
cage_2	2	11.5	light	0.042836	6.4949	0.0036458	0.15589	9.1413	0.0052929
cage_2	3	0	light	0.049341	4.8631	0.0027267	0.10338	4.5916	0.0029107
cage_2	3	0.5	light	0.18466	20.9607	0.011725	0.48508	18.709	0.011057
cage_2	3	1	light	0.053803	6.0454	0.003375	0.13694	3.4216	0.0019304
cage_2	3	1.5	light	0.0022892	3.2398e-13	1.8163e-16	0.014833	0.26457	0.00014728
cage_2	3	2	light	0.010956	0.11557	6.4517e-05	0.059778	1.0068	0.00057304
cage_2	3	2.5	light	0.0072768	0.21987	0.00012308	0.029054	0.50858	0.00028618
cage_2	3	3	light	0.014897	0.61631	0.00034537	0.051222	0.93042	0.00053137
cage_2	3	3.5	light	0.014343	1.8426	0.0010347	0.091384	2.4205	0.0013494
cage_2	3	4	light	0.1851	18.1526	0.010182	0.535	16.7286	0.0093325
cage_2	3	4.5	light	0.0017999	0	0	0.024111	0.39365	0.00021898
cage_2	3	5	light	0.0026652	2.8183e-13	1.5813e-16	0.021556	0.39264	0.00021898
cage_2	3	5.5	light	0.0014681	3.1608e-13	1.7678e-16	0.0037222	0.05596	3.1087e-05
cage_2	3	6	light	0.0056797	0.52769	0.0002948	0.049719	0.96044	0.00058184
cage_2	3	6.5	light	0.0035588	3.3082e-13	1.8528e-16	0.027556	0.50332	0.00028131
cage_2	3	7	light	0.015128	1.8924	0.0010603	0.071944	1.9624	0.0011324
cage_2	3	7.5	light	0.0016266	2.1504e-14	1.2079e-17	0.011166	0.20956	0.00011642
cage_2	3	8	light	0.0015624	2.3628e-13	1.3224e-16	0.01411	0.23173	0.00012899
cage_2	3	8.5	light	0.040403	3.4574	0.0019418	0.10272	2.3472	0.0013763
cage_2	3	9	light	0.0069056	0.57262	0.00032008	0.032665	0.55272	0.00031986
cage_2	3	9.5	light	0.0084941	0.93049	0.00052041	0.040609	1.3657	0.00077753
cage_2	3	10	light	0.030088	3.6895	0.0020661	0.11778	2.7994	0.0015773
cage_2	3	10.5	light	0.013508	1.6307	0.0009091	0.072333	1.406	0.00079501
cage_2	3	11	light	0.032899	4.1953	0.0023526	0.12588	4.3065	0.0024916
cage_2	3	11.5	light	0.077971	7.9925	0.0044914	0.174	7.9351	0.0046323
cage_2	4	0	light	0.0020647	0.099045	5.5456e-05	0.056778	1.0844	0.00060198
cage_2	4	0.5	light	0.044341	5.2042	0.0029241	0.1285	4.6723	0.0026333
cage_2	4	1	light	0.11323	12.5849	0.0070881	0.33522	10.708	0.0060948
cage_2	4	1.5	light	0.0014511	0	0	0.006	0.086771	4.8169e-05
cage_2	4	2	light	0.029348	1.5751	0.00088155	0.074107	1.2704	0.00076439
cage_2	4	2.5	light	0.088607	10.1412	0.0056797	0.28828	9.0558	0.0050636
cage_2	4	3	light	0.003466	0.19261	0.00010681	0.032	0.52403	0.00029822
cage_2	4	3.5	light	0.00074006	0	0	0.0081662	0.13055	7.2483e-05
cage_2	4	4	light	0.0047161	0.16089	8.9705e-05	0.025167	0.46131	0.00025619
cage_2	4	4.5	light	0.0054551	0.16089	9.0208e-05	0.056611	0.90488	0.0005085
cage_2	4	5	light	0.0027856	2.4695e-13	1.3873e-16	0.04122	0.69353	0.00038723
cage_2	4	5.5	light	0.0044718	0.39202	0.00021913	0.034443	0.63723	0.00035486
cage_2	4	6	light	0.087378	9.3545	0.005234	0.20621	8.4647	0.0047988
cage_2	4	6.5	light	0.0012725	0	0	0.0235	0.41303	0.00022961
cage_2	4	7	light	0.0029272	0.19809	0.00011045	0.03172	0.52069	0.00029113
cage_2	4	7.5	light	0.0055151	0.45506	0.00025469	0.038944	0.80106	0.00044991
cage_2	4	8	light	0.0086905	0.97758	0.00054591	0.056219	1.39	0.0007728
cage_2	4	8.5	light	0.0029362	3.2291e-13	1.806e-16	0.0575	1.0575	0.00060101
cage_2	4	9	light	0.059487	6.0567	0.0033851	0.13272	4.9076	0.0027281
cage_2	4	9.5	light	0.0014103	0.080443	4.5003e-05	0.012667	0.221	0.00012269
cage_2	4	10	light	0.0097735	0.57576	0.00032464	0.020944	0.43034	0.00023938
cage_2	4	10.5	light	0.011394	0.80798	0.00045	0.025665	0.42602	0.00024049
cage_2	4	11	light	0.040141	5.7016	0.0032	0.172	6.6649	0.0037837
cage_2	5	0	light	0.0059248	0.69994	0.00039262	0.052442	1.6691	0.00092671
cage_2	5	0.5	light	0.010686	1.3485	0.00075512	0.076722	2.1676	0.001204
cage_2	5	1	light	0.0094476	1.154	0.00064769	0.073218	1.7383	0.00096504
cage_2	5	1.5	light	0.0060604	0.7044	0.0003933	0.039556	0.77922	0.00043457
cage_2	5	2	light	0.00079387	0	0	0.0062222	0.1108	6.1502e-05
cage_2	5	2.5	light	0.068941	8.8032	0.0049242	0.25254	7.2689	0.0041859
cage_2	5	3	light	0.031387	4.3463	0.0024369	0.13216	4.4563	0.0025164
cage_2	5	3.5	light	0.0013105	3.5108e-15	1.9718e-18	0.0015555	0.019675	3.2791e-05
cage_2	5	4	light	0.0024448	2.1407e-13	1.1963e-16	0.027556	0.43657	0.00024306
cage_2	5	4.5	light	0.065341	8.6761	0.0048497	0.23776	8.9786	0.0052623
cage_2	5	5	light	0.0015302	0	0	0.018056	0.28639	0.0001599
cage_2	5	5.5	light	0.0011988	3.3493e-13	1.8711e-16	0.012389	0.22169	0.00012332
cage_2	5	6	light	0.0028764	0.23099	0.00012911	0.025887	0.55816	0.00031099
cage_2	5	6.5	light	0.0092128	1.0186	0.00056803	0.06633	1.5868	0.00090775
cage_2	5	7	light	0.0029357	3.3433e-13	1.8769e-16	0.037	0.62148	0.00034766
cage_2	5	7.5	light	0.00089781	1.0167e-14	5.6904e-18	0.010889	0.18246	0.00010129
cage_2	5	8	light	0.0051608	0.43833	0.00024622	0.041333	0.92813	0.00052265
cage_2	5	8.5	light	0.035917	4.0317	0.0022546	0.109	3.3757	0.0018813
cage_2	5	9	light	0.0025899	0.080443	4.5047e-05	0.023722	0.40042	0.00022411
cage_2	5	9.5	light	0.0054082	0.85864	0.00047935	0.04322	0.81757	0.00045744
cage_2	5	10	light	0.01214	1.2932	0.00072458	0.059333	1.499	0.00088674
cage_2	5	10.5	light	0.03435	3.1614	0.001761	0.093773	4.034	0.0022611
cage_2	5	11	light	0.0034595	0.15597	8.7794e-05	0.035611	0.62477	0.00035102
cage_2	5	11.5	light	0.030207	3.2343	0.0018134	0.093111	3.1196	0.0017553
cage_2	6	0	light	0.0064633	0.86768	0.00048678	0.070222	1.3652	0.00075783
cage_2	6	0.5	light	0.013879	1.1322	0.0006328	0.061333	1.6222	0.00095465
cage_2	6	1	light	0.079831	10.1117	0.0056664	0.25844	9.4554	0.0055811
cage_2	6	1.5	light	0.055008	7.5994	0.0042467	0.17094	4.9695	0.0027861
cage_2	6	2	light	0.0046633	0.3718	0.00020806	0.039664	0.93012	0.00051763
cage_2	6	2.5	light	0.010929	0.41789	0.00023346	0.069333	1.4481	0.00084271
cage_2	6	3	light	0.063111	6.1567	0.0034544	0.1261	4.0518	0.0022812
cage_2	6	3.5	light	0.0027634	0.25131	0.00014065	0.019777	0.56938	0.00031759
cage_2	6	4	light	0.0061828	0.58745	0.00032957	0.028667	0.90083	0.00050478
cage_2	6	4.5	light	0.0021119	3.3804e-13	1.8933e-16	0.019333	0.32283	0.00017923
cage_2	6	5	light	0.010954	1.2999	0.00072712	0.064278	2.0023	0.0011307
cage_2	6	5.5	light	0.0019683	0	0	0.029833	0.4839	0.0002726
cage_2	6	6	light	0.0094673	0.71063	0.00039917	0.059886	1.2871	0.00072019
cage_2	6	6.5	light	0.015854	1.212	0.0006792	0.040276	1.1003	0.00061086
cage_2	6	7	light	0.081532	10.8314	0.0060825	0.28548	10.7567	0.0061104
cage_2	6	7.5	light	0.0010613	0	0	0.0073333	0.10893	6.0516e-05
cage_2	6	8	light	0.0043033	2.9477e-14	1.6456e-17	0.039998	0.68917	0.00039233
cage_2	6	8.5	light	0.001731	2.6743e-13	1.4913e-16	0.016444	0.31235	0.00017393
cage_2	6	9	light	0.0080781	0.74245	0.00041542	0.049667	1.0772	0.00061195
cage_2	6	9.5	light	0.0046407	0.28803	0.00016161	0.035722	0.60606	0.00034152
cage_2	6	10	light	0.017479	1.7453	0.00097749	0.10349	2.5001	0.0013931
cage_2	6	10.5	light	0.01825	2.4861	0.0013916	0.071722	1.4524	0.0008137
cage_2	6	11	light	0.045846	4.9345	0.0027652	0.17417	5.4186	0.0031526
cage_2	6	11.5	light	0.057067	8.3913	0.0046958	0.20021	9.1313	0.0052179
cage_2	7	0	light	0.051252	5.9799	0.0033449	0.17817	5.6842	0.0031669
cage_2	7	0.5	light	0.055629	5.7257	0.0032072	0.19283	5.6571	0.0031609
cage_2	7	1	light	0.051439	6.7303	0.0037742	0.23276	7.8931	0.0044448
cage_2	7	1.5	light	0.0047602	0.11557	6.4879e-05	0.045722	0.7705	0.0004277
cage_2	7	2	light	0.044446	5.069	0.0028474	0.18589	5.2881	0.0029366
cage_2	7	2.5	light	0.00134	0.11556	6.4631e-05	0.020443	0.36213	0.00020103
cage_2	7	3	light	0.0060828	0.50953	0.00028445	0.038109	0.95449	0.00053533
cage_2	7	3.5	light	0.0078176	0.31365	0.00017646	0.058997	1.0725	0.00061589
cage_2	7	4	light	0.012675	1.1414	0.00063766	0.038831	0.87295	0.00050057
cage_2	7	4.5	light	0.006992	0.29008	0.00016226	0.0495	0.9149	0.00053019
cage_2	7	5	light	0.0061612	0.67495	0.00037733	0.026944	0.50965	0.00028463
cage_2	7	5.5	light	0.0019109	0.080443	4.499e-05	0.016167	0.27276	0.00015439
cage_2	7	6	light	0.01422	1.5337	0.00085947	0.048497	1.2971	0.00078936
cage_2	7	6.5	light	0.076904	9.4964	0.0053283	0.2566	8.952	0.0050471
cage_2	7	7	light	0.0027466	0.080443	4.5129e-05	0.012167	0.17627	0.0001021
cage_2	7	7.5	light	0.0076044	0.4076	0.00022854	0.030054	0.46235	0.00026725
cage_2	7	8	light	0.012672	1.2173	0.00068366	0.047386	1.2433	0.00070824
cage_2	7	8.5	light	0.039751	3.021	0.0016939	0.047222	1.2739	0.00071575
cage_2	7	9	light	0.0028921	0.23112	0.00012937	0.025833	0.55155	0.00031407
cage_2	7	9.5	light	0.0036796	0.83218	0.0004666	0.018499	1.0707	0.0005945
cage_2	7	10	light	0.0033333	0.16089	9.0006e-05	0.032889	0.51775	0.00029015
cage_2	7	10.5	light	0.033305	3.4647	0.001938	0.077667	2.452	0.0013947
cage_2	7	11	light	0.041994	4.74	0.0026562	0.10717	5.2247	0.0030588
cage_2	7	11.5	light	0.062249	8.4009	0.004705	0.15728	6.202	0.003518
cage_2	1	0	dark	0.10038	13.8853	0.0077669	0.28993	16.7574	0.010214
cage_2	1	0.5	dark	0.12203	15.4378	0.0086402	0.25733	13.563	0.007885
cage_2	1	1	dark	0.028109	3.9109	0.002195	0.12122	5.2398	0.0029601
cage_2	1	1.5	dark	0.060664	5.7056	0.003187	0.1211	4.5615	0.002578
cage_2	1	2	dark	0.058502	8.381	0.0047031	0.20439	11.4463	0.0066217
cage_2	1	2.5	dark	0.06478	7.6465	0.0042964	0.19232	9.4559	0.0053617
cage_2	1	3	dark	0.12746	17.1826	0.0096261	0.27371	16.1528	0.0095647
cage_2	1	3.5	dark	0.10212	11.9279	0.0066813	0.24343	10.1103	0.0057172
cage_2	1	4	dark	0.086984	10.2489	0.0057562	0.25421	12.1748	0.0070395
cage_2	1	4.5	dark	0.075608	7.9735	0.0044594	0.1741	7.0276	0.0039319
cage_2	1	5	dark	0.13135	16.3371	0.0091807	0.322	15.7502	0.0093312
cage_2	1	5.5	dark	0.14974	16.6361	0.0093527	0.32465	16.78	0.0097957
cage_2	1	6	dark	0.012704	1.5835	0.00088585	0.063167	1.7186	0.00095406
cage_2	1	6.5	dark	0.0017054	1.32e-14	7.4013e-18	0.015444	0.44307	0.00024612
cage_2	1	7	dark	0.0086211	0.38819	0.00021796	0.034667	0.8818	0.00049084
cage_2	1	7.5	dark	0.011506	1.0201	0.00057197	0.038722	1.2267	0.00068093
cage_2	1	8	dark	0.011096	0.4147	0.00023226	0.034778	0.77883	0.00043244
cage_2	1	8.5	dark	0.10161	10.5784	0.0059246	0.22682	8.7197	0.0050972
cage_2	1	9	dark	0.068242	8.6589	0.0048584	0.19277	8.2591	0.0047862
cage_2	1	9.5	dark	0.053135	6.9959	0.0039198	0.17361	5.9995	0.0033336
cage_2	1	10	dark	0.026582	2.9239	0.0016406	0.091278	2.2247	0.0012439
cage_2	1	10.5	dark	0.12173	13.0365	0.0073023	0.36787	12.9802	0.0074668
cage_2	1	11	dark	0.097948	9.7497	0.0054498	0.29322	9.6898	0.0056613
cage_2	1	11.5	dark	0.0068599	0.42393	0.0002374	0.028167	0.95985	0.00053408
cage_2	2	0	dark	0.08409	10.209	0.0057034	0.17611	8.4791	0.0048862
cage_2	2	0.5	dark	0.038988	5.0778	0.0028383	0.15872	6.4352	0.0036053
cage_2	2	1	dark	0.014946	1.9916	0.0011171	0.070222	2.1701	0.0012096
cage_2	2	1.5	dark	0.084545	9.5701	0.0053501	0.23833	11.2366	0.006399
cage_2	2	2	dark	0.12317	17.2053	0.0096646	0.28087	16.5513	0.0095248
cage_2	2	2.5	dark	0.10131	11.1759	0.006247	0.18689	7.8513	0.0046078
cage_2	2	3	dark	0.031044	4.7457	0.0026635	0.10927	6.2509	0.0034718
cage_2	2	3.5	dark	0.06313	8.4396	0.0047254	0.17772	10.2012	0.0059117
cage_2	2	4	dark	0.074193	8.4192	0.0047114	0.24383	9.0181	0.0050084
cage_2	2	4.5	dark	0.16091	18.4852	0.010338	0.43203	20.8049	0.012112
cage_2	2	5	dark	0.12104	15.631	0.0087581	0.287	15.4984	0.0089987
cage_2	2	5.5	dark	0.14633	11.4986	0.0064735	0.34261	10.4776	0.0059373
cage_2	2	6	dark	0.01116	0.97633	0.00054536	0.032554	0.72723	0.00040371
cage_2	2	6.5	dark	0.02641	2.7504	0.0015394	0.046442	0.91309	0.00050688
cage_2	2	7	dark	0.083205	9.2862	0.0052031	0.17328	7.3994	0.004209
cage_2	2	7.5	dark	0.0069435	0.12809	7.1507e-05	0.019166	0.31855	0.00017687
cage_2	2	8	dark	0.011366	1.2339	0.0006897	0.0295	1.3236	0.00073479
cage_2	2	8.5	dark	0.0053835	0.23113	0.00012956	0.031944	0.71795	0.00039855
cage_2	2	9	dark	0.0070631	0.76941	0.00043116	0.034054	0.61326	0.00034043
cage_2	2	9.5	dark	0.052168	6.5962	0.0036985	0.22911	8.0896	0.0046707
cage_2	2	10	dark	0.068663	9.9379	0.005576	0.26589	10.7926	0.006237
cage_2	2	10.5	dark	0.11497	13.0715	0.0073015	0.27315	7.4012	0.0041161
cage_2	2	11	dark	0.093952	11.0882	0.0062381	0.30756	13.531	0.0077845
cage_2	2	11.5	dark	0.015389	1.6277	0.00090882	0.059556	1.9649	0.0011397
cage_2	3	0	dark	0.066641	8.0921	0.004534	0.20578	9.6345	0.0055304
cage_2	3	0.5	dark	0.064716	8.8249	0.0049536	0.19783	8.876	0.0050865
cage_2	3	1	dark	0.03382	3.959	0.0022124	0.12717	4.8199	0.0026756
cage_2	3	1.5	dark	0.007313	0.73489	0.00041274	0.067496	2.0282	0.0011258
cage_2	3	2	dark	0.10018	11.7012	0.0065544	0.17111	5.8203	0.003303
cage_2	3	2.5	dark	0.071207	7.9854	0.0044736	0.19122	8.5002	0.0047527
cage_2	3	3	dark	0.049077	4.5344	0.0025421	0.14233	5.0385	0.0028896
cage_2	3	3.5	dark	0.078044	9.5999	0.0054038	0.23583	13.6001	0.0077671
cage_2	3	4	dark	0.099243	12.4441	0.0069822	0.28004	14.6203	0.0082816
cage_2	3	4.5	dark	0.064272	7.833	0.0044049	0.19	9.1476	0.0052123
cage_2	3	5	dark	0.047111	7.0193	0.003928	0.14794	9.2147	0.0051943
cage_2	3	5.5	dark	0.046796	5.7612	0.0032312	0.1375	7.1972	0.0040938
cage_2	3	6	dark	0.021792	2.7178	0.0015251	0.10939	4.1194	0.0022871
cage_2	3	6.5	dark	0.012261	1.0909	0.00061088	0.070944	2.0594	0.0011432
cage_2	3	7	dark	0.078351	8.2825	0.0046174	0.23761	8.6697	0.0049487
cage_2	3	7.5	dark	0.10975	14.4016	0.0080221	0.29904	12.4422	0.0070566
cage_2	3	8	dark	0.01053	2.1255	0.0011911	0.034831	1.3443	0.00074625
cage_2	3	8.5	dark	0.0048471	0.34459	0.00019272	0.020056	0.53938	0.00029942
cage_2	3	9	dark	0.0028531	0.47086	0.0002632	0.0089444	0.2086	0.0001158
cage_2	3	9.5	dark	0.051858	4.6186	0.002594	0.0855	2.2515	0.0012524
cage_2	3	10	dark	0.012474	1.3649	0.00076302	0.032444	0.71966	0.00039965
cage_2	3	10.5	dark	0.080425	8.9127	0.0049973	0.19538	7.2068	0.0040846
cage_2	3	11	dark	0.08541	10.7753	0.0060332	0.22471	10.0382	0.0058508
cage_2	3	11.5	dark	0.038865	3.3029	0.0018509	0.073389	1.8441	0.0010297
cage_2	4	0	dark	0.04823	6.0043	0.0033567	0.15905	7.0985	0.0040321
cage_2	4	0.5	dark	0.03529	4.7972	0.0026845	0.15132	5.5018	0.0030564
cage_2	4	1	dark	0.059637	7.7843	0.0043701	0.17193	10.4533	0.0058631
cage_2	4	1.5	dark	0.091635	11.157	0.0062443	0.19449	6.7002	0.0038032
cage_2	4	2	dark	0.13054	13.0345	0.0072951	0.22717	7.8608	0.0043642
cage_2	4	2.5	dark	0.02825	2.73	0.0015341	0.10994	3.8634	0.0021576
cage_2	4	3	dark	0.037064	4.1943	0.0023577	0.14611	5.4462	0.0030424
cage_2	4	3.5	dark	0.11365	11.3765	0.0063618	0.23128	9.349	0.0053481
cage_2	4	4	dark	0.046645	5.3498	0.0029975	0.14083	4.6832	0.0026025
cage_2	4	4.5	dark	0.054926	5.3078	0.0029686	0.10139	2.4272	0.0013474
cage_2	4	5	dark	0.10919	12.5041	0.0070199	0.23888	11.5316	0.0066148
cage_2	4	5.5	dark	0.099963	13.6714	0.0076312	0.29361	16.0183	0.0091481
cage_2	4	6	dark	0.031187	3.1894	0.0017875	0.081389	2.0358	0.0011301
cage_2	4	6.5	dark	0.012307	0.69637	0.00039067	0.032054	0.74838	0.00041542
cage_2	4	7	dark	0.070503	9.6909	0.0054405	0.17699	6.9619	0.0039426
cage_2	4	7.5	dark	0.0029858	2.5587e-13	1.4325e-16	0.062385	1.2711	0.00070559
cage_2	4	8	dark	0.061414	8.1824	0.0045744	0.1756	8.707	0.0049514
cage_2	4	8.5	dark	0.17667	16.4538	0.0091895	0.37967	15.4861	0.0087655
cage_2	4	9	dark	0.03728	1.2513	0.00070259	0.06283	1.0664	0.00059194
cage_2	4	9.5	dark	0.044545	4.739	0.0026504	0.14117	6.5446	0.0036828
cage_2	4	10	dark	0.027917	3.6657	0.0020467	0.12989	4.8913	0.0027281
cage_2	4	10.5	dark	0.1033	12.5643	0.0070319	0.25754	12.4829	0.0071466
cage_2	4	11	dark	0.042703	2.9225	0.0016327	0.086556	2.9666	0.0016471
cage_2	4	11.5	dark	0.018572	2.0204	0.001132	0.06683	2.2009	0.0012354
cage_2	5	0	dark	0.078275	10.0823	0.0056539	0.20027	7.3698	0.0041914
cage_2	5	0.5	dark	0.062678	7.2217	0.0040361	0.14156	6.5802	0.0037533
cage_2	5	1	dark	0.0031727	0.30463	0.00017119	0.038556	0.87562	0.00048751
cage_2	5	1.5	dark	0.052022	6.9128	0.0038738	0.12256	4.1506	0.0023228
cage_2	5	2	dark	0.1169	14.697	0.0082452	0.27928	13.2015	0.0074124
cage_2	5	2.5	dark	0.049085	5.435	0.003038	0.12244	2.9756	0.0016518
cage_2	5	3	dark	0.087925	11.6911	0.0065231	0.24511	12.3198	0.0070885
cage_2	5	3.5	dark	0.11275	10.7481	0.0060535	0.23456	8.0225	0.0045118
cage_2	5	4	dark	0.16067	19.8302	0.011081	0.43081	19.5294	0.010993
cage_2	5	4.5	dark	0.096948	11.9986	0.0067247	0.28626	11.5482	0.0065492
cage_2	5	5	dark	0.037329	2.7083	0.0015179	0.126	3.055	0.0016968
cage_2	5	5.5	dark	0.13097	8.9558	0.0077539	0.33656	16.23	0.0097238
cage_2	5	6	dark	0.027227	2.6284	0.0014692	0.064611	1.2977	0.00072039
cage_2	5	6.5	dark	0.024855	2.5865	0.0014439	0.059663	1.494	0.00083517
cage_2	5	7	dark	0.023075	1.546	0.00086529	0.050164	1.6138	0.00089745
cage_2	5	7.5	dark	0.017186	1.5215	0.00085384	0.050333	1.137	0.00063113
cage_2	5	8	dark	0.034369	3.3824	0.0018941	0.072774	2.1001	0.0011659
cage_2	5	8.5	dark	0.0034883	0.057783	3.2358e-05	0.0096111	0.13808	7.6654e-05
cage_2	5	9	dark	0.036888	2.568	0.0014403	0.094995	2.1095	0.0011806
cage_2	5	9.5	dark	0.14547	14.7172	0.0082415	0.328	11.5124	0.0064481
cage_2	5	10	dark	0.0054488	3.7928e-14	2.1287e-17	0.025278	0.39852	0.00022122
cage_2	5	10.5	dark	0.022825	0.97774	0.00054906	0.083333	2.0267	0.0011251
cage_2	5	11	dark	0.096963	11.6965	0.0065627	0.21172	11.0348	0.0065037
cage_2	5	11.5	dark	0.02943	3.6673	0.0020525	0.10778	4.9044	0.0027303
cage_2	6	0	dark	0.081463	11.23	0.0063028	0.25228	11.1505	0.0063337
cage_2	6	0.5	dark	0.04695	4.8805	0.0027231	0.12989	3.3181	0.0018459
cage_2	6	1	dark	0.020066	2.2328	0.0012547	0.096217	3.6449	0.0020237
cage_2	6	1.5	dark	0.019648	2.0736	0.0011592	0.095106	3.2037	0.0017874
cage_2	6	2	dark	0.051236	6.1789	0.0034466	0.17878	8.3621	0.0046474
cage_2	6	2.5	dark	0.081849	9.6775	0.0054292	0.229	12.554	0.007268
cage_2	6	3	dark	0.11652	12.2648	0.0068576	0.24888	11.6563	0.0065989
cage_2	6	3.5	dark	0.11475	15.1131	0.008462	0.34206	17.2048	0.0098623
cage_2	6	4	dark	0.013475	1.3029	0.00072959	0.056552	1.669	0.00092644
cage_2	6	4.5	dark	0.033639	4.2208	0.0023639	0.15682	5.7143	0.0032586
cage_2	6	5	dark	0.089768	9.9071	0.0055331	0.23115	10.9981	0.0062518
cage_2	6	5.5	dark	0.096642	11.2044	0.006284	0.22883	8.9139	0.0050708
cage_2	6	6	dark	0.014788	0.75382	0.00042231	0.044886	0.97179	0.00054184
cage_2	6	6.5	dark	0.053063	5.7074	0.0031907	0.13649	5.8852	0.0033045
cage_2	6	7	dark	0.001015	2.8519e-13	1.597e-16	0.031611	0.61507	0.00034144
cage_2	6	7.5	dark	0.016385	1.9392	0.0010832	0.073278	1.815	0.0010075
cage_2	6	8	dark	0.012176	1.7466	0.00097685	0.056608	1.5384	0.00085429
cage_2	6	8.5	dark	0.0174	1.4367	0.00080475	0.059444	1.7128	0.00095406
cage_2	6	9	dark	0.02235	1.2489	0.00070076	0.097272	2.3866	0.001337
cage_2	6	9.5	dark	0.021361	3.058	0.0017125	0.12478	4.5202	0.0025308
cage_2	6	10	dark	0.095631	12.6511	0.0070716	0.28243	12.3271	0.0071499
cage_2	6	10.5	dark	0.10076	12.0506	0.006735	0.30337	12.1459	0.007062
cage_2	6	11	dark	0.045239	3.785	0.0021282	0.11033	2.9707	0.0016494
cage_2	6	11.5	dark	0.00021011	0	0	0.0073329	0.12493	6.9349e-05
cage_2	7	0	dark	0.093246	11.2519	0.0062983	0.24938	11.601	0.0066046
cage_2	7	0.5	dark	0.044729	4.2022	0.0023532	0.0635	1.9318	0.0010724
cage_2	7	1	dark	0.023018	3.4973	0.0019584	0.11377	5.0893	0.0028252
cage_2	7	1.5	dark	0.036004	4.0468	0.0022678	0.15566	5.3643	0.0030093
cage_2	7	2	dark	0.078625	9.5615	0.0053483	0.16516	8.8775	0.0050926
cage_2	7	2.5	dark	0.023914	2.6822	0.0014997	0.14077	4.2278	0.0023474
cage_2	7	3	dark	0.10809	13.8633	0.007759	0.27561	16.8951	0.0096148
cage_2	7	3.5	dark	0.059414	7.3754	0.0041227	0.15056	7.7549	0.0045502
cage_2	7	4	dark	0.049832	7.3048	0.0040929	0.21328	9.7057	0.0055518
cage_2	7	4.5	dark	0.085998	10.9763	0.0061578	0.22739	11.0658	0.0062544
cage_2	7	5	dark	0.081848	10.9892	0.0061694	0.26737	11.7149	0.0068055
cage_2	7	5.5	dark	0.029153	3.305	0.0018484	0.066833	1.8243	0.0010127
cage_2	7	6	dark	0.12634	15.9055	0.0089132	0.32611	16.5221	0.0099274
cage_2	7	6.5	dark	0.01426	1.762	0.00098534	0.047275	1.9627	0.0010898
cage_2	7	7	dark	0.029705	3.7795	0.0021109	0.13461	3.594	0.0019952
cage_2	7	7.5	dark	0.0063779	0.37474	0.00021011	0.043386	0.79575	0.00044174
cage_2	7	8	dark	0.0019622	0	0	0.018999	0.3842	0.00021328
cage_2	7	8.5	dark	0.010565	0.99299	0.00055397	0.037331	0.81602	0.0004533
cage_2	7	9	dark	0.07936	10.284	0.0057517	0.23578	9.515	0.0054858
cage_2	7	9.5	dark	0.0080476	0.804	0.00045011	0.062885	1.2752	0.00070784
cage_2	7	10	dark	0.027094	3.169	0.0017726	0.089667	2.4722	0.0013804
cage_2	7	10.5	dark	0.13736	17.8377	0.0099847	0.31944	15.597	0.0092028
cage_2	7	11	dark	0.02948	3.6228	0.0020183	0.11133	4.3309	0.002534
cage_3	1	0	light	0.0069444	0.16382	9.1468e-05	0.0081662	0.11295	6.2698e-05
cage_3	1	0.5	light	0.034449	3.3462	0.0018712	0.10767	2.9044	0.0016123
cage_3	1	1	light	0.0063751	0.24639	0.0001386	0.011388	0.1828	0.00010147
cage_3	1	1.5	light	0.05493	5.4568	0.0030553	0.15944	4.052	0.0022512
cage_3	1	2	light	0.03862	4.3246	0.0024234	0.1641	4.0395	0.0022442
cage_3	1	2.5	light	0.00098122	0	0	0.0033331	0.044899	2.4923e-05
cage_3	1	3	light	0.0065648	0.53772	0.00030149	0.027667	0.86553	0.00048045
cage_3	1	3.5	light	0.0023245	3.9748e-14	2.2286e-17	0.0057775	0.0875	6.2589e-05
cage_3	1	4	light	0.012775	1.1011	0.00061658	0.06683	1.697	0.00094202
cage_3	1	4.5	light	0.0096109	1.302	0.00072984	0.041111	1.2849	0.00071386
cage_3	1	5	light	0.0016615	2.1518e-14	1.2085e-17	0.017722	0.29947	0.00016624
cage_3	1	5.5	light	0.0028379	3.1022e-14	1.7319e-17	0.011055	0.37991	0.00021089
cage_3	1	6	light	0.0017424	2.3778e-13	1.3347e-16	0.0051664	0.29718	0.00016497
cage_3	1	6.5	light	0.095075	10.7257	0.0060029	0.29071	10.3217	0.0058298
cage_3	1	7	light	0.0038038	3.3804e-13	1.8933e-16	0.0075551	0.19636	0.000109
cage_3	1	7.5	light	0.0018547	2.975e-13	1.6657e-16	0.0047222	0.29469	0.00016359
cage_3	1	8	light	0.0095008	1.4338	0.00080426	0.034667	1.2638	0.00070216
cage_3	1	8.5	light	0.011131	0.87902	0.00049176	0.0275	0.73934	0.00041045
cage_3	1	9	light	0.0024942	2.6797e-13	1.4991e-16	0.0091106	0.14472	8.0336e-05
cage_3	1	9.5	light	0.055221	3.846	0.0021561	0.083944	3.1345	0.0017807
cage_3	1	10	light	0.023258	2.0785	0.0011672	0.041333	1.2269	0.00068188
cage_3	1	10.5	light	0.017427	0.74012	0.00041551	0.039498	0.76554	0.00042497
cage_3	1	11	light	0.05929	3.4082	0.0019112	0.091333	2.2737	0.0013126
cage_3	1	11.5	light	0.11013	11.4014	0.0063766	0.19806	7.9722	0.0045384
cage_3	2	0	light	0.0045608	0.10095	5.6663e-05	0.015111	0.2262	0.00012557
cage_3	2	0.5	light	0.0018758	0.19409	0.00010922	0.010556	0.17286	9.5961e-05
cage_3	2	1	light	0.059058	5.3028	0.0029749	0.18949	5.8556	0.0032571
cage_3	2	1.5	light	0.0054064	0.080443	4.499e-05	0.027056	0.66378	0.0003685
cage_3	2	2	light	0.0013883	0	0	0.0099444	0.15742	8.7387e-05
cage_3	2	2.5	light	0.019226	1.7564	0.00098175	0.048611	0.80217	0.00044528
cage_3	2	3	light	0.079485	10.3466	0.0057915	0.22278	7.6407	0.0042415
cage_3	2	3.5	light	0.0013947	0	0	0.005	0.30291	0.00016815
cage_3	2	4	light	0.006705	0.63146	0.00035406	0.019667	0.31565	0.00017523
cage_3	2	4.5	light	0.0014933	0	0	0.012277	0.25135	0.00013953
cage_3	2	5	light	0.0020038	2.1054e-13	1.1774e-16	0.013944	0.46999	0.0002609
cage_3	2	5.5	light	0.0035576	2.9908e-13	1.68e-16	0.021221	0.53811	0.00029872
cage_3	2	6	light	0.0072783	0.66513	0.00037179	0.021221	0.9459	0.00052509
cage_3	2	6.5	light	0.0032824	0.23105	0.00012955	0.011277	0.43756	0.00024289
cage_3	2	7	light	0.0026901	0.20684	0.00011562	0.019222	0.57726	0.00032043
cage_3	2	7.5	light	0.0027447	3.2242e-13	1.8075e-16	0.025443	0.46817	0.00025989
cage_3	2	8	light	0.074022	8.7238	0.0048859	0.22677	8.1077	0.0045447
cage_3	2	8.5	light	0.0019591	2.3626e-13	1.3225e-16	0.013056	0.20412	0.00011331
cage_3	2	9	light	0.00072322	0	0	0.0062774	0.10382	5.7633e-05
cage_3	2	9.5	light	0.0031596	0.080443	4.4852e-05	0.023167	0.38685	0.00021474
cage_3	2	10	light	0.0027828	0.073166	4.0892e-05	0.020111	0.5112	0.00028378
cage_3	2	10.5	light	0.059406	4.9522	0.002765	0.13344	5.1098	0.0028542
cage_3	2	11	light	0.012319	1.4968	0.00083573	0.042611	1.5689	0.00087092
cage_3	2	11.5	light	0.02784	4.2122	0.0023532	0.11272	5.2974	0.0030276
cage_3	3	0	light	0.03681	4.2483	0.0023777	0.10172	3.0514	0.0016938
cage_3	3	0.5	light	0.0042588	0.043053	2.4112e-05	0.016444	0.43946	0.00024397
cage_3	3	1	light	0.021373	2.7174	0.0015208	0.074722	1.9329	0.0010732
cage_3	3	1.5	light	0.037594	2.1655	0.0012181	0.10011	3.0949	0.0017184
cage_3	3	2	light	0.0026275	3.3971e-13	1.9042e-16	0.0097778	0.23652	0.0001313
cage_3	3	2.5	light	0.0024056	3.3497e-13	1.8776e-16	0.013666	0.43011	0.00023875
cage_3	3	3	light	0.0082566	0.11557	6.4508e-05	0.024332	0.53512	0.00029706
cage_3	3	3.5	light	0.0066601	0.77396	0.00043407	0.029611	1.0037	0.00055713
cage_3	3	4	light	0.00027984	0	0	0.0035	0.051065	2.8347e-05
cage_3	3	4.5	light	0.0013667	1.1229e-14	6.296e-18	0.013888	0.48657	0.00027011
cage_3	3	5	light	0.0029102	6.1325e-14	3.4404e-17	0.0215	0.41145	0.00022839
cage_3	3	5.5	light	0.0088762	0.72904	0.00040762	0.03822	1.4209	0.00078877
cage_3	3	6	light	0.0098658	1.0682	0.00059934	0.031	1.0149	0.00056341
cage_3	3	6.5	light	0.0016562	0	0	0.010388	0.15908	8.8309e-05
cage_3	3	7	light	0.021991	2.0972	0.0011769	0.082611	2.6694	0.0014818
cage_3	3	7.5	light	0.0008051	0	0	0.0067774	0.33871	0.00018803
cage_3	3	8	light	0.043745	5.2586	0.0029468	0.13344	4.9717	0.0027603
cage_3	3	8.5	light	0.0021335	2.6721e-13	1.4953e-16	0.0067222	0.097582	5.417e-05
cage_3	3	9	light	0.0015759	0	0	0.0077773	0.11296	6.2708e-05
cage_3	3	9.5	light	0.06611	4.3718	0.0024437	0.0885	1.5027	0.00083418
cage_3	3	10	light	0.0044424	0.079112	4.4277e-05	0.0084444	0.12716	7.0586e-05
cage_3	3	10.5	light	0.023991	1.7505	0.00097902	0.040164	0.83414	0.00046305
cage_3	3	11	light	0.03842	3.5014	0.0019734	0.068722	1.6667	0.00094527
cage_3	3	11.5	light	0.058869	5.632	0.0031507	0.099717	2.6839	0.0015197
cage_3	4	0	light	0.027064	3.6407	0.002035	0.094611	2.9393	0.0016317
cage_3	4	0.5	light	0.04113	3.1804	0.0017822	0.075833	2.0794	0.0011551
cage_3	4	1	light	0.011033	1.1328	0.0006355	0.036165	1.1972	0.0006646
cage_3	4	1.5	light	0.004993	3.3455e-13	1.8821e-16	0.023332	0.34449	0.00019122
cage_3	4	2	light	0.010091	0.88513	0.00049622	0.057	1.5942	0.00088497
cage_3	4	2.5	light	0.0010404	0	0	0.0086106	0.35024	0.00019443
cage_3	4	3	light	0.0068241	7.1662e-14	4.0057e-17	0.021444	0.51634	0.00028665
cage_3	4	3.5	light	0.004138	2.7443e-13	1.5398e-16	0.011722	0.19135	0.00010622
cage_3	4	4	light	0.0011179	0	0	0.0072778	0.11673	6.4795e-05
cage_3	4	4.5	light	0.015768	1.0589	0.00059147	0.045609	1.483	0.00082326
cage_3	4	5	light	0.0028482	0.16089	9.0144e-05	0.014056	0.43995	0.00024423
cage_3	4	5.5	light	0.0016685	3.32e-13	1.8594e-16	0.0039998	0.080916	4.4919e-05
cage_3	4	6	light	0.016795	1.121	0.00062888	0.055389	1.5271	0.00084842
cage_3	4	6.5	light	0.0004085	0	0	0.0032778	0.048982	2.7191e-05
cage_3	4	7	light	0.0054918	0.11557	6.4679e-05	0.02511	0.48081	0.00026691
cage_3	4	7.5	light	0.038835	5.08	0.0028412	0.14006	4.9251	0.002734
cage_3	4	8	light	0.0019964	2.1681e-13	1.2149e-16	0.0095	0.13123	7.2851e-05
cage_3	4	8.5	light	0.0032904	0.014574	8.1627e-06	0.0062778	0.093459	5.1882e-05
cage_3	4	9	light	0.1393	12.2268	0.0068469	0.30226	9.8719	0.0054801
cage_3	4	9.5	light	0.012756	0.95198	0.0005328	0.051333	1.4636	0.0008125
cage_3	4	10	light	0.018302	1.1279	0.00063154	0.040278	1.2682	0.00070402
cage_3	4	10.5	light	0.0014881	9.6867e-15	5.4055e-18	0.0044442	0.073987	4.1072e-05
cage_3	4	11	light	0.027603	0.51641	0.00028906	0.061997	1.1765	0.0006531
cage_3	4	11.5	light	0.072295	9.9025	0.0055577	0.18028	8.9421	0.0052725
cage_3	5	0	light	0.008262	0.32758	0.00018375	0.016889	0.25999	0.00014432
cage_3	5	0.5	light	0.0048306	0.11194	6.2693e-05	0.020556	0.31186	0.00017312
cage_3	5	1	light	0.015152	0.84396	0.00047142	0.032998	0.63507	0.00035258
cage_3	5	1.5	light	0.022206	1.8877	0.0010629	0.0020556	0.030094	0.00041797
cage_3	5	2	light	0.00092502	2.8281e-13	1.5895e-16	0.0061667	0.31706	0.00017601
cage_3	5	2.5	light	0.0014006	0.099045	5.5487e-05	0.014388	0.40013	0.00022212
cage_3	5	3	light	0.019732	0.72163	0.0004049	0.042667	1.5176	0.00084248
cage_3	5	3.5	light	0.024623	2.786	0.0015643	0.089111	2.949	0.001637
cage_3	5	4	light	0.0018469	3.0455e-13	1.7088e-16	0.0026111	0.24451	0.002264
cage_3	5	4.5	light	0.0036928	2.4335e-13	1.365e-16	0.018555	0.27797	0.00015431
cage_3	5	5	light	0.0016625	2.8345e-13	1.5928e-16	0.0051108	0.069693	3.8688e-05
cage_3	5	5.5	light	0.054493	4.6722	0.0026101	0.15278	4.9822	0.0027657
cage_3	5	6	light	0.04605	5.7995	0.0032454	0.17777	5.9339	0.003294
cage_3	5	6.5	light	0.002306	3.561e-14	2.0009e-17	0.0076111	0.1068	5.9285e-05
cage_3	5	7	light	0.002452	0.15246	8.5447e-05	0.015388	0.42055	0.00023346
cage_3	5	7.5	light	0.00065369	0	0	0.0018888	0.032414	6.753e-05
cage_3	5	8	light	0.043981	3.9042	0.0021851	0.12572	4.0672	0.0022583
cage_3	5	8.5	light	0.0058408	0.2647	0.00014813	0.027833	0.44502	0.00024704
cage_3	5	9	light	0.0050604	0.70002	0.00039178	0.011389	0.82056	0.00045551
cage_3	5	9.5	light	0.021178	0.19078	0.00010697	0.072607	1.4733	0.00081788
cage_3	5	10	light	0.0042574	2.0443e-13	1.1414e-16	0.021777	0.56119	0.00031153
cage_3	5	10.5	light	0.018516	1.6582	0.00092337	0.056222	1.9005	0.001055
cage_3	5	11	light	0.0027206	0.11557	6.477e-05	0.012778	0.21144	0.00011738
cage_3	5	11.5	light	0.0047035	0.099045	5.5487e-05	0.020277	0.33164	0.0001841
cage_3	6	0	light	0.016056	2.2402	0.0012584	0.078278	1.6557	0.00091909
cage_3	6	0.5	light	0.066874	5.5824	0.0031169	0.19139	5.4961	0.0030509
cage_3	6	1	light	0.0020871	0.099257	5.5552e-05	0.020721	0.35385	0.00019643
cage_3	6	1.5	light	0.0023666	2.2209e-13	1.2489e-16	0.032554	0.60141	0.00033384
cage_3	6	2	light	0.042379	2.0876	0.0011705	0.098556	2.8569	0.0015859
cage_3	6	2.5	light	0.00085153	3.1045e-13	1.7383e-16	0.010555	0.15608	8.6644e-05
cage_3	6	3	light	0.0018862	2.2209e-13	1.2489e-16	0.011944	0.18863	0.00010471
cage_3	6	3.5	light	0.0019648	2.4272e-13	1.3545e-16	0.022444	0.37876	0.00021026
cage_3	6	4	light	0.0019941	3.036e-13	1.6994e-16	0.031333	0.532	0.00029532
cage_3	6	4.5	light	0.0024959	2.6749e-13	1.4975e-16	0.030609	0.48538	0.00026945
cage_3	6	5	light	0.035548	2.4087	0.0013462	0.043664	1.7355	0.00096335
cage_3	6	5.5	light	0.18016	17.1677	0.0095922	0.4815	14.254	0.007914
cage_3	6	6	light	0.011903	0.78036	0.00043712	0.017056	0.24516	0.0001361
cage_3	6	6.5	light	0.052662	5.2571	0.0029406	0.11972	3.6375	0.0020196
cage_3	6	7	light	0.0069825	0.13668	7.673e-05	0.016999	0.26346	0.00014625
cage_3	6	7.5	light	0.014342	1.2511	0.00070021	0.026721	0.56526	0.00031379
cage_3	6	8	light	0.010743	3.7127e-14	2.0855e-17	0.021054	0.40885	0.00022696
cage_3	6	8.5	light	0.0043737	2.6569e-13	1.4914e-16	0.025554	0.62849	0.00034889
cage_3	6	9	light	0.012588	0.15915	8.9283e-05	0.019499	0.41235	0.00022896
cage_3	6	9.5	light	0.0031675	7.1241e-14	3.9822e-17	0.019221	0.30243	0.00016789
cage_3	6	10	light	0.011135	0.42474	0.00023772	0.026389	0.55227	0.00030658
cage_3	6	10.5	light	0.019525	0.20077	0.00011281	0.016166	0.23438	0.0001301
cage_3	6	11	light	0.002295	2.7543e-13	1.548e-16	0.012889	0.43362	0.00024071
cage_3	6	11.5	light	0.047509	5.6668	0.0031813	0.12306	6.7625	0.0038986
cage_3	7	0	light	0.0061862	0.80698	0.00045127	0.0175	1.0824	0.00060084
cage_3	7	0.5	light	0.012663	0.84623	0.00047408	0.044889	0.75527	0.00041927
cage_3	7	1	light	0.0026283	0.24305	0.00013628	0.011888	0.33209	0.00018434
cage_3	7	1.5	light	0.011083	1.0334	0.0005763	0.058222	1.6929	0.00093977
cage_3	7	2	light	0.0024407	3.4304e-13	1.9229e-16	0.016556	0.46587	0.00025862
cage_3	7	2.5	light	0.0091209	0.6571	0.00036694	0.027667	0.56537	0.00031383
cage_3	7	3	light	0.033249	2.0825	0.001167	0.051389	1.4042	0.0007795
cage_3	7	3.5	light	0.0024441	0.028865	1.6126e-05	0.0091667	0.21178	0.00011756
cage_3	7	4	light	0.010894	0.91852	0.00051646	0.034887	0.72743	0.00040381
cage_3	7	4.5	light	0.0020206	0.091916	5.153e-05	0.004222	0.27927	0.00015503
cage_3	7	5	light	0.019645	0.96013	0.00053826	0.033776	0.58963	0.00032732
cage_3	7	5.5	light	0.0061616	0.28256	0.00015827	0.021832	0.34891	0.00019369
cage_3	7	6	light	0.0059199	0.2947	0.00016517	0.011167	0.39883	0.0002214
cage_3	7	6.5	light	0.02985	1.9631	0.0011009	0.023389	0.36347	0.00020177
cage_3	7	7	light	0.0018622	0.033636	1.8791e-05	0.0067774	0.34374	0.00019081
cage_3	7	7.5	light	0.0043454	1.1444e-14	6.4165e-18	0.018556	0.49849	0.00027672
cage_3	7	8	light	0.09884	10.9726	0.0061687	0.25128	8.1148	0.0045097
cage_3	7	8.5	light	0.01106	1.2636	0.00070762	0.027833	0.80406	0.00044635
cage_3	7	9	light	0.0067473	0.048449	2.7101e-05	0.019111	0.39685	0.00022029
cage_3	7	9.5	light	0.0032707	3.8821e-14	2.1767e-17	0.0077773	0.13368	7.4206e-05
cage_3	7	10	light	0.027805	1.2411	0.00069425	0.025611	0.85808	0.00047634
cage_3	7	10.5	light	0.0058866	0.14756	8.2565e-05	0.024611	0.48049	0.00026673
cage_3	7	11	light	0.0081133	3.427e-13	1.9148e-16	0.028554	0.45882	0.00025469
cage_3	7	11.5	light	0.031228	4.35	0.0024285	0.10306	4.7928	0.0026961
cage_3	1	0	dark	0.074841	8.5912	0.0048103	0.18128	7.4927	0.004372
cage_3	1	0.5	dark	0.049009	4.776	0.0026656	0.089278	4.9206	0.002789
cage_3	1	1	dark	0.022324	2.1234	0.0011894	0.073385	2.442	0.0013556
cage_3	1	1.5	dark	0.095695	11.0823	0.0062095	0.25761	11.5071	0.0066438
cage_3	1	2	dark	0.076749	6.296	0.0035346	0.13411	5.1132	0.0028386
cage_3	1	2.5	dark	0.019019	3.3141	0.0018527	0.060386	1.2445	0.00069089
cage_3	1	3	dark	0.030266	1.5621	0.00087587	0.052278	1.3555	0.00075245
cage_3	1	3.5	dark	0.0036049	1.0665e-14	5.9723e-18	0.014778	0.42383	0.00023528
cage_3	1	4	dark	0.015616	1.0263	0.00057366	0.049944	1.3428	0.00074542
cage_3	1	4.5	dark	0.059872	6.8155	0.0038129	0.1535	9.198	0.0054195
cage_3	1	5	dark	0.096183	12.755	0.0071387	0.32944	15.154	0.0089966
cage_3	1	5.5	dark	0.090394	9.3298	0.005218	0.22511	11.1116	0.0066828
cage_3	1	6	dark	0.0052134	0.48959	0.00027409	0.048942	0.80656	0.00044774
cage_3	1	6.5	dark	0.018318	2.8045	0.0015657	0.083662	3.1265	0.001736
cage_3	1	7	dark	0.002269	3.3433e-13	1.8769e-16	0.0089444	0.13351	7.4112e-05
cage_3	1	7.5	dark	0.0051028	0.68995	0.00038582	0.017111	0.71745	0.00039825
cage_3	1	8	dark	0.010783	0.94688	0.00052869	0.045442	1.2491	0.00069334
cage_3	1	8.5	dark	0.1105	10.7942	0.0060353	0.28417	7.3281	0.0040775
cage_3	1	9	dark	0.0062908	0.11528	6.4581e-05	0.017221	0.26622	0.00014779
cage_3	1	9.5	dark	0.077941	7.2457	0.0040507	0.1501	4.6434	0.0026413
cage_3	1	10	dark	0.06877	9.3351	0.0052371	0.18643	10.1363	0.0058355
cage_3	1	10.5	dark	0.039359	4.6831	0.0026269	0.097556	3.7776	0.0021908
cage_3	1	11	dark	0.0033371	0.21733	0.00012172	0.022888	0.39639	0.00022004
cage_3	1	11.5	dark	0.0020288	1.8597e-14	1.0409e-17	0.0125	0.20032	0.0001112
cage_3	2	0	dark	0.0734	8.6349	0.0048382	0.15628	5.4619	0.0031108
cage_3	2	0.5	dark	0.037123	3.8087	0.0021382	0.11444	3.4051	0.0019399
cage_3	2	1	dark	0.094185	9.9085	0.0055494	0.22115	10.904	0.00612
cage_3	2	1.5	dark	0.065526	7.0637	0.0039539	0.15516	7.3727	0.0043451
cage_3	2	2	dark	0.012707	0.86574	0.00048623	0.059333	1.2592	0.00069899
cage_3	2	2.5	dark	0.023069	1.5699	0.00087974	0.071722	1.7567	0.00097515
cage_3	2	3	dark	0.12092	15.7496	0.0088705	0.28932	15.5206	0.009419
cage_3	2	3.5	dark	0.066051	6.831	0.0038366	0.15388	7.4994	0.0042856
cage_3	2	4	dark	0.018291	2.115	0.001188	0.070056	2.7113	0.001505
cage_3	2	4.5	dark	0.058681	9.5727	0.0053583	0.16889	11.5594	0.0069426
cage_3	2	5	dark	0.058679	7.1429	0.0040253	0.18433	6.5254	0.0036236
cage_3	2	5.5	dark	0.0021539	2.5142e-13	1.4127e-16	0.015166	0.21748	0.00012073
cage_3	2	6	dark	0.0023826	0.022772	1.2766e-05	0.022444	0.60385	0.00033521
cage_3	2	6.5	dark	0.007981	0.79375	0.00044456	0.037831	1.0454	0.00058033
cage_3	2	7	dark	0.0029691	3.214e-13	1.8034e-16	0.022221	0.35073	0.0001947
cage_3	2	7.5	dark	0.073824	7.6053	0.0042488	0.17239	5.407	0.0030285
cage_3	2	8	dark	0.057128	4.0052	0.0022442	0.075885	1.1685	0.00064867
cage_3	2	8.5	dark	0.071141	9.3398	0.0052207	0.22182	10.637	0.0063978
cage_3	2	9	dark	0.096902	11.9733	0.0067398	0.20688	7.7111	0.0045658
cage_3	2	9.5	dark	0.036863	3.9477	0.0022119	0.07344	1.7032	0.00094554
cage_3	2	10	dark	0.071002	8.8685	0.0049662	0.22415	9.0226	0.0051652
cage_3	2	10.5	dark	0.034822	4.1736	0.0023339	0.11016	3.4287	0.0019034
cage_3	2	11	dark	0.021349	2.3699	0.0013257	0.074778	2.4238	0.0013455
cage_3	2	11.5	dark	0.003929	0.38035	0.00021222	0.011499	0.2394	0.0001329
cage_3	3	0	dark	0.087031	8.6984	0.0048697	0.16194	7.7781	0.0045314
cage_3	3	0.5	dark	0.073632	6.961	0.0039101	0.19543	5.6965	0.0031633
cage_3	3	1	dark	0.036654	4.2765	0.0024015	0.098828	4.5489	0.0025869
cage_3	3	1.5	dark	0.086434	9.985	0.0055868	0.21228	9.193	0.0052379
cage_3	3	2	dark	0.018876	2.2892	0.0012803	0.085222	2.4572	0.0013641
cage_3	3	2.5	dark	0.024653	1.6255	0.00090861	0.058056	1.1387	0.00063211
cage_3	3	3	dark	0.08916	10.1022	0.0056619	0.18939	9.1203	0.0054885
cage_3	3	3.5	dark	0.011518	1.0306	0.0005773	0.052497	1.3663	0.00075843
cage_3	3	4	dark	0.043884	4.0186	0.0022447	0.097272	4.2655	0.0024319
cage_3	3	4.5	dark	0.090165	10.4792	0.005874	0.29343	11.1113	0.0065763
cage_3	3	5	dark	0.039997	1.9434	0.0010971	0.065889	1.6147	0.00089629
cage_3	3	5.5	dark	0.12853	15.0683	0.0084169	0.40309	14.1647	0.0084757
cage_3	3	6	dark	0.038361	4.7026	0.0026271	0.11566	3.3877	0.0018806
cage_3	3	6.5	dark	0.0048182	0.15661	8.7702e-05	0.013778	0.20351	0.00011297
cage_3	3	7	dark	0.020971	1.1512	0.0006459	0.029944	0.65658	0.00036448
cage_3	3	7.5	dark	0.038557	4.9377	0.00276	0.1151	4.253	0.0023611
cage_3	3	8	dark	0.027743	3.238	0.001811	0.10017	3.4386	0.0019105
cage_3	3	8.5	dark	0.0062287	0.83578	0.00046881	0.018389	0.32285	0.00017925
cage_3	3	9	dark	0.0029891	3.1022e-14	1.7319e-17	0.016111	0.23108	0.00012828
cage_3	3	9.5	dark	0.01787	0.86481	0.00048483	0.051164	1.3371	0.00074226
cage_3	3	10	dark	0.063102	7.4044	0.0041516	0.22611	9.1821	0.0051314
cage_3	3	10.5	dark	0.091199	8.5263	0.0047833	0.24926	9.9743	0.0057832
cage_3	3	11	dark	0.045499	3.02	0.0016912	0.070167	2.0198	0.0011214
cage_3	3	11.5	dark	0.011171	0.90181	0.00050317	0.058278	1.3146	0.00072975
cage_3	4	0	dark	0.068191	8.5191	0.004752	0.15939	5.5956	0.0032214
cage_3	4	0.5	dark	0.073884	8.9103	0.0049897	0.12072	6.8597	0.003959
cage_3	4	1	dark	0.029989	3.3039	0.0018455	0.13233	4.9167	0.0027388
cage_3	4	1.5	dark	0.025911	1.3679	0.00076601	0.054389	2.4373	0.001355
cage_3	4	2	dark	0.060225	8.2426	0.004599	0.23044	8.8375	0.0050744
cage_3	4	2.5	dark	0.055008	6.3299	0.0035373	0.15744	7.26	0.0042506
cage_3	4	3	dark	0.0074359	0.6434	0.00035994	0.076833	1.9703	0.0010938
cage_3	4	3.5	dark	0.10254	10.9576	0.0061301	0.2655	10.1538	0.0057525
cage_3	4	4	dark	0.092436	12.3881	0.0069304	0.29048	14.162	0.0089356
cage_3	4	4.5	dark	0.011076	0.79827	0.00044815	0.051556	1.3272	0.00073698
cage_3	4	5	dark	0.052972	6.5568	0.0036625	0.10661	6.0846	0.0035063
cage_3	4	5.5	dark	0.038039	4.5349	0.002543	0.13888	4.875	0.0028254
cage_3	4	6	dark	0.098193	10.2539	0.0057453	0.24378	8.6357	0.0047939
cage_3	4	6.5	dark	0.039412	4.5361	0.0025434	0.097995	3.0981	0.0017212
cage_3	4	7	dark	0.041305	5.3198	0.0029803	0.10933	4.4345	0.002646
cage_3	4	7.5	dark	0.054803	6.8161	0.0038288	0.15077	7.3736	0.0042676
cage_3	4	8	dark	0.046731	6.563	0.0036757	0.15927	8.0834	0.0047396
cage_3	4	8.5	dark	0.054138	5.7882	0.0032381	0.11678	5.0311	0.0027943
cage_3	4	9	dark	0.050865	8.0681	0.0045035	0.15899	8.0896	0.0048957
cage_3	4	9.5	dark	0.024055	3.0261	0.0016953	0.11838	4.925	0.0027344
cage_3	4	10	dark	0.05448	5.301	0.002964	0.15678	6.0348	0.0033946
cage_3	4	10.5	dark	0.050068	7.0241	0.0039423	0.17916	5.1218	0.0028462
cage_3	4	11	dark	0.01867	1.6814	0.00094116	0.079667	2.1898	0.0012156
cage_3	5	0	dark	0.034087	4.6076	0.002573	0.11099	5.7905	0.0032934
cage_3	5	0.5	dark	0.049501	6.032	0.0033755	0.17022	6.2776	0.0034862
cage_3	5	1	dark	0.14995	15.3527	0.008601	0.353	13.3048	0.0079856
cage_3	5	1.5	dark	0.015989	2.1	0.001173	0.080384	2.8884	0.0016034
cage_3	5	2	dark	0.038908	2.3169	0.0012943	0.088111	2.5178	0.001399
cage_3	5	2.5	dark	0.05344	6.9772	0.0039001	0.14961	7.7184	0.0045582
cage_3	5	3	dark	0.052746	6.6904	0.0037335	0.17066	6.1502	0.0036595
cage_3	5	3.5	dark	0.033713	3.3687	0.0018857	0.082556	2.2158	0.00123
cage_3	5	4	dark	0.046864	6.5646	0.0036761	0.12088	6.8989	0.0041148
cage_3	5	4.5	dark	0.08438	10.3293	0.0057673	0.23932	12.3978	0.0070873
cage_3	5	5	dark	0.075726	9.5089	0.0053338	0.24038	10.0032	0.0057882
cage_3	5	5.5	dark	0.09008	7.2221	0.0040392	0.2156	7.7584	0.0043594
cage_3	5	6	dark	0.00091767	2.2175e-13	1.2364e-16	0.021888	0.42332	0.00023499
cage_3	5	6.5	dark	0.10898	8.829	0.004949	0.26694	8.5799	0.0047648
cage_3	5	7	dark	0.011274	1.1981	0.00066838	0.022999	0.50891	0.00028251
cage_3	5	7.5	dark	0.06044	4.8785	0.0027296	0.11772	4.3572	0.0024549
cage_3	5	8	dark	0.0060825	0.045451	2.547e-05	0.029109	0.67487	0.00037464
cage_3	5	8.5	dark	0.032415	4.2714	0.0023889	0.086111	5.238	0.0031285
cage_3	5	9	dark	0.010087	1.2757	0.00071488	0.055667	1.4762	0.00081942
cage_3	5	9.5	dark	0.064342	8.8589	0.0049332	0.21633	11.5851	0.0066208
cage_3	5	10	dark	0.048775	5.6337	0.0031562	0.11483	4.5933	0.0025837
cage_3	5	10.5	dark	0.11038	15.0827	0.0084699	0.29911	14.8102	0.0097757
cage_3	5	11	dark	0.0056533	0.60471	0.00033764	0.0595	1.4724	0.00081731
cage_3	5	11.5	dark	0.023596	2.8659	0.0016069	0.15882	4.2007	0.0023318
cage_3	6	0	dark	0.045294	4.2982	0.002414	0.11249	5.0162	0.002831
cage_3	6	0.5	dark	0.02476	3.5553	0.0019856	0.10922	4.5511	0.0026024
cage_3	6	1	dark	0.075495	9.8331	0.0055134	0.15899	8.3902	0.0049485
cage_3	6	1.5	dark	0.034729	3.6843	0.0020569	0.098495	4.011	0.0022287
cage_3	6	2	dark	0.15813	18.5705	0.010451	0.39828	20.6102	0.012969
cage_3	6	2.5	dark	0.045817	4.9309	0.0027748	0.044278	0.92017	0.00051092
cage_3	6	3	dark	0.019315	2.0133	0.0011313	0.05483	1.1781	0.00065429
cage_3	6	3.5	dark	0.055556	5.2876	0.0029449	0.082495	2.5615	0.001422
cage_3	6	4	dark	0.017839	1.0901	0.00061089	0.0485	1.3522	0.00075064
cage_3	6	4.5	dark	0.021412	1.604	0.00089987	0.033333	0.79169	0.00043949
cage_3	6	5	dark	0.019646	1.1052	0.00062039	0.032332	0.89492	0.00049682
cage_3	6	5.5	dark	0.05479	8.6603	0.004847	0.21454	11.0714	0.0067699
cage_3	6	6	dark	0.049675	7.2517	0.0040637	0.16994	8.3971	0.0049054
cage_3	6	6.5	dark	0.093206	11.4829	0.0064321	0.22783	12.6979	0.0074711
cage_3	6	7	dark	0.045555	4.0942	0.0023014	0.082944	2.6672	0.0014805
cage_3	6	7.5	dark	0.0086859	0.53687	0.00030085	0.02511	0.43001	0.00023871
cage_3	6	8	dark	0.025821	3.8087	0.0021379	0.0745	4.0413	0.0023273
cage_3	6	8.5	dark	0.037429	4.9524	0.0027752	0.1246	5.1103	0.002889
cage_3	6	9	dark	0.0065995	1.0927	0.00061156	0.073944	1.5704	0.00087172
cage_3	6	9.5	dark	0.098918	14.3094	0.0079941	0.32593	16.4686	0.010325
cage_3	6	10	dark	0.083919	10.8683	0.0061067	0.22883	7.5857	0.0042414
cage_3	6	10.5	dark	0.073895	8.805	0.0049245	0.15544	6.6282	0.0038442
cage_3	6	11	dark	0.029158	3.3226	0.0018601	0.1395	4.8344	0.0027384
cage_3	6	11.5	dark	0.0094602	1.4516	0.00081277	0.026056	0.68972	0.00038288
cage_3	7	0	dark	0.081813	11.3715	0.0063822	0.25328	12.6189	0.0074668
cage_3	7	0.5	dark	0.044007	5.1753	0.0028998	0.12972	5.3134	0.0030041
cage_3	7	1	dark	0.0054629	0.53621	0.00030044	0.050111	1.453	0.00080654
cage_3	7	1.5	dark	0.1374	13.1748	0.0073551	0.32939	12.8358	0.0073164
cage_3	7	2	dark	0.045301	5.01	0.0028055	0.079889	1.3835	0.00076804
cage_3	7	2.5	dark	0.015259	1.5689	0.00087918	0.054833	2.0536	0.00114
cage_3	7	3	dark	0.04543	6.0625	0.0034011	0.12527	5.2303	0.0029728
cage_3	7	3.5	dark	0.066592	10.1033	0.0056341	0.24006	12.3822	0.0075007
cage_3	7	4	dark	0.027766	2.3168	0.0012974	0.063444	1.231	0.00068334
cage_3	7	4.5	dark	0.01721	1.5608	0.00087296	0.092162	2.1691	0.0012041
cage_3	7	5	dark	0.1159	18.9194	0.010583	0.36989	20.0992	0.012434
cage_3	7	5.5	dark	0.055291	6.9554	0.0038928	0.12256	2.6489	0.0014705
cage_3	7	6	dark	0.08771	9.3229	0.0052369	0.26672	7.7389	0.0042975
cage_3	7	6.5	dark	0.0049521	0.1939	0.0001087	0.019111	0.30364	0.00016856
cage_3	7	7	dark	0.028931	2.0889	0.0011716	0.051886	1.5038	0.00083481
cage_3	7	7.5	dark	0.013834	1.3543	0.0007589	0.059219	1.4891	0.0008266
cage_3	7	8	dark	0.028835	4.3378	0.002419	0.13911	5.9012	0.0033099
cage_3	7	8.5	dark	0.034327	4.1225	0.0023128	0.11777	4.6245	0.0026412
cage_3	7	9	dark	0.053959	8.3662	0.0046902	0.21943	10.1011	0.0057849
cage_3	7	9.5	dark	0.030716	2.6722	0.0014974	0.10488	2.8656	0.0015907
cage_3	7	10	dark	0.12861	18.5825	0.010387	0.37259	21.7873	0.01608
cage_3	7	10.5	dark	0.090577	10.8726	0.0060681	0.27122	8.9145	0.0051693
cage_3	7	11	dark	0.045815	5.3012	0.0029611	0.14683	4.8577	0.0026963
