# Supplementary material for: Non-intrusive high throughput automated data collection from the home cage
Source: Heliyon. 2019 Apr 4;5(4):e01454. doi: 10.1016/j.heliyon.2019.e01454 (PMC6451168; doi:10.1016/j.heliyon.2019.e01454)
Supplement: Activity metrics.zip — Supplementary files containing activity and occupation metrics derived with DVC and Video processing. [file mmc1.zip › data/data_occupation.csv]

cage_id	day	relative_hour	light	area	DVC_occupation	VIDEO_occupation
cage_1	1	0	light	rear	0.771604938271605	0.775520399666944
cage_1	1	0.5	light	rear	0.8667880655554	0.870822693460642
cage_1	1	1	light	rear	1	1
cage_1	1	1.5	light	rear	1	1
cage_1	1	2	light	rear	0.828906905227845	0.847349431029698
cage_1	1	2.5	light	rear	0.987147247834591	0.988175863217498
cage_1	1	3	light	rear	1	1
cage_1	1	3.5	light	rear	0.996639126172805	0.997557455312535
cage_1	1	4	light	rear	0.772561659192825	0.782224936160764
cage_1	1	4.5	light	rear	1	1
cage_1	1	5	light	rear	1	1
cage_1	1	5.5	light	rear	0.999718903724526	1
cage_1	1	6	light	rear	0.907220822837951	0.906966416874826
cage_1	1	6.5	light	rear	0.998743893928821	1
cage_1	1	7	light	rear	1	1
cage_1	1	7.5	light	rear	1	1
cage_1	1	8	light	rear	0.895845030881527	0.899966692572444
cage_1	1	8.5	light	rear	1	1
cage_1	1	9	light	rear	1	1
cage_1	1	9.5	light	rear	0.992865137101287	0.993060952592428
cage_1	1	10	light	rear	1	1
cage_1	1	10.5	light	rear	0.974538332400672	0.977185678601166
cage_1	1	11	light	rear	0.784926727145848	0.849006328411236
cage_1	2	0	light	rear	0	0
cage_1	2	0.5	light	rear	0.361618981158409	0.365326967913845
cage_1	2	1	light	rear	0.930855539971949	0.930054402131675
cage_1	2	1.5	light	rear	1	1
cage_1	2	2	light	rear	0.865373883928571	0.864771844121239
cage_1	2	2.5	light	rear	1	1
cage_1	2	3	light	rear	1	1
cage_1	2	3.5	light	rear	0.961533081549867	0.968304190951985
cage_1	2	4	light	rear	0.981279687063425	0.98834304746045
cage_1	2	4.5	light	rear	1	1
cage_1	2	5	light	rear	1	1
cage_1	2	5.5	light	rear	1	0.999944487620739
cage_1	2	6	light	rear	1	1
cage_1	2	6.5	light	rear	0.949147767291168	0.967358720994782
cage_1	2	7	light	rear	0.969590807174888	0.975074941712002
cage_1	2	7.5	light	rear	0.97212104230877	0.979960031086932
cage_1	2	8	light	rear	1	1
cage_1	2	8.5	light	rear	0.984013462347497	0.98745420228711
cage_1	2	9	light	rear	1	1
cage_1	2	9.5	light	rear	0.998598261844687	1
cage_1	2	10	light	rear	0.991181410974244	0.991784623924507
cage_1	2	10.5	light	rear	0.998597672135745	1
cage_1	2	11	light	rear	0.975119482710149	0.980848229155102
cage_1	2	11.5	light	rear	0.710843373493976	0.698973077990563
cage_1	3	0	light	rear	0.369592608147837	0.377262129454868
cage_1	3	0.5	light	rear	0.74748322147651	0.753913622737871
cage_1	3	1	light	rear	1	1
cage_1	3	1.5	light	rear	1	1
cage_1	3	2	light	rear	0.992292600896861	0.991562118352393
cage_1	3	2.5	light	rear	0.946206511108006	0.948762073942489
cage_1	3	3	light	rear	0.999302455357143	1
cage_1	3	3.5	light	rear	0.784647592463364	0.787621426588954
cage_1	3	4	light	rear	0.0399719495091164	0.0446319529255024
cage_1	3	4.5	light	rear	0	0
cage_1	3	5	light	rear	0.0669742729306488	0.069331112961421
cage_1	3	5.5	light	rear	0.173992673992674	0.17858332408127
cage_1	3	6	light	rear	0	0
cage_1	3	6.5	light	rear	0.586868262634747	0.590396891479323
cage_1	3	7	light	rear	1	1
cage_1	3	7.5	light	rear	0.866396194739787	0.882424780726102
cage_1	3	8	light	rear	0.998593134496342	1
cage_1	3	8.5	light	rear	1	1
cage_1	3	9	light	rear	0.99328295549958	0.993727101143555
cage_1	3	9.5	light	rear	1	1
cage_1	3	10	light	rear	0.992720145597088	0.992672365937604
cage_1	3	10.5	light	rear	1	1
cage_1	3	11	light	rear	0.974445380511092	0.984456533807039
cage_1	3	11.5	light	rear	0.546358543417367	0.608471189075164
cage_1	4	0	light	rear	0	0
cage_1	4	0.5	light	rear	0.313829787234043	0.313238967527061
cage_1	4	1	light	rear	0.880396814307671	0.890529588098146
cage_1	4	1.5	light	rear	1	1
cage_1	4	2	light	rear	0.848523029539409	0.857174576741604
cage_1	4	2.5	light	rear	0.722230004202269	0.743033196402798
cage_1	4	3	light	rear	1	1
cage_1	4	3.5	light	rear	1	1
cage_1	4	4	light	rear	1	1
cage_1	4	4.5	light	rear	0.992174399105646	0.994060175419119
cage_1	4	5	light	rear	0.971460548405148	0.973298545575663
cage_1	4	5.5	light	rear	1	1
cage_1	4	6	light	rear	1	1
cage_1	4	6.5	light	rear	0.974755927475593	0.977628511157988
cage_1	4	7	light	rear	0.988215488215488	0.990174308870878
cage_1	4	7.5	light	rear	1	1
cage_1	4	8	light	rear	1	1
cage_1	4	8.5	light	rear	0.98993288590604	0.991451093593871
cage_1	4	9	light	rear	0.998879394873232	1
cage_1	4	9.5	light	rear	1	1
cage_1	4	10	light	rear	0.986726281961716	0.987065615632286
cage_1	4	10.5	light	rear	1	1
cage_1	4	11	light	rear	0.999438754033955	1
cage_1	4	11.5	light	rear	0.939427773900907	0.949705784389919
cage_1	5	0	light	rear	0.0373519163763066	0.0441298917568693
cage_1	5	0.5	light	rear	0	0
cage_1	5	1	light	rear	0.65820476858345	0.65917291146267
cage_1	5	1.5	light	rear	1	1
cage_1	5	2	light	rear	0.795632698768197	0.796991229044077
cage_1	5	2.5	light	rear	0.999720865317516	1
cage_1	5	3	light	rear	0.990061590145577	0.991895192627956
cage_1	5	3.5	light	rear	1	1
cage_1	5	4	light	rear	1	1
cage_1	5	4.5	light	rear	0.974125874125874	0.975185966470523
cage_1	5	5	light	rear	0.930138326114294	0.943155323637171
cage_1	5	5.5	light	rear	1	1
cage_1	5	6	light	rear	1	1
cage_1	5	6.5	light	rear	0.990348300461603	0.992506244796003
cage_1	5	7	light	rear	1	1
cage_1	5	7.5	light	rear	0.962952607297637	0.963807937829586
cage_1	5	8	light	rear	1	1
cage_1	5	8.5	light	rear	0.998043599776411	1
cage_1	5	9	light	rear	0.991428972881832	0.993116464971689
cage_1	5	9.5	light	rear	1	1
cage_1	5	10	light	rear	0.991056456120738	0.99228377928278
cage_1	5	10.5	light	rear	1	1
cage_1	5	11	light	rear	0.998183596478972	1
cage_1	5	11.5	light	rear	0.80923806865755	0.856389474852892
cage_1	6	0	light	rear	0.377014716187807	0.372876651493283
cage_1	6	0.5	light	rear	0	0
cage_1	6	1	light	rear	0.422365470852018	0.435217053402909
cage_1	6	1.5	light	rear	0.887770789657582	0.911957366492728
cage_1	6	2	light	rear	1	1
cage_1	6	2.5	light	rear	1	1
cage_1	6	3	light	rear	1	0.999777950482958
cage_1	6	3.5	light	rear	1	1
cage_1	6	4	light	rear	1	1
cage_1	6	4.5	light	rear	0.985537770289245	0.985899855667814
cage_1	6	5	light	rear	0.991901703434795	0.994337737315421
cage_1	6	5.5	light	rear	1	1
cage_1	6	6	light	rear	1	1
cage_1	6	6.5	light	rear	1	1
cage_1	6	7	light	rear	0.932819074333801	0.947152214943933
cage_1	6	7.5	light	rear	1	1
cage_1	6	8	light	rear	0.978660676681174	0.988730987010103
cage_1	6	8.5	light	rear	1	0.998279116242922
cage_1	6	9	light	rear	1	1
cage_1	6	9.5	light	rear	1	1
cage_1	6	10	light	rear	0.986274509803922	0.98934162318197
cage_1	6	10.5	light	rear	1	1
cage_1	6	11	light	rear	0.948785933575216	0.992450316420562
cage_1	6	11.5	light	rear	0.297285954113039	0.321121287815709
cage_1	7	0	light	rear	0.992590521459527	0.994393249694682
cage_1	7	0.5	light	rear	0.856623303958596	0.862003885650847
cage_1	7	1	light	rear	1	0.999833462862218
cage_1	7	1.5	light	rear	1	1
cage_1	7	2	light	rear	0.893186260821	0.893089092422981
cage_1	7	2.5	light	rear	0.972354757227056	0.969969469886206
cage_1	7	3	light	rear	0.998599243591539	1
cage_1	7	3.5	light	rear	0.790746435560526	0.809481514377706
cage_1	7	4	light	rear	0.977240994135716	0.984845120461863
cage_1	7	4.5	light	rear	0.979560408791824	0.985956147654732
cage_1	7	5	light	rear	1	1
cage_1	7	5.5	light	rear	1	1
cage_1	7	6	light	rear	1	1
cage_1	7	6.5	light	rear	0.99957971420566	1
cage_1	7	7	light	rear	0.977899006854105	0.982402575774398
cage_1	7	7.5	light	rear	1	1
cage_1	7	8	light	rear	1	1
cage_1	7	8.5	light	rear	0.967484232655922	0.968692756036636
cage_1	7	9	light	rear	1	1
cage_1	7	9.5	light	rear	0.969256567915036	0.974353280781614
cage_1	7	10	light	rear	1	1
cage_1	7	10.5	light	rear	1	1
cage_1	7	11	light	rear	0.838723225535489	0.868546685910958
cage_1	1	0	dark	rear	0.93603590966475	0.942489175086044
cage_1	1	0.5	dark	rear	0.966424174594292	0.971300099922283
cage_1	1	1	dark	rear	0.917531556802244	0.925280337515266
cage_1	1	1.5	dark	rear	0.700336228635472	0.67763961363384
cage_1	1	2	dark	rear	0.961786114221725	0.963583879205063
cage_1	1	2.5	dark	rear	0.714783335655566	0.709004107916065
cage_1	1	3	dark	rear	0.102840352595495	0.103475074941712
cage_1	1	3.5	dark	rear	0.521854489596425	0.528533362939936
cage_1	1	4	dark	rear	0.236093596749334	0.262295992006217
cage_1	1	4.5	dark	rear	0.121216367713004	0.122515821028089
cage_1	1	5	dark	rear	0.222860344586076	0.238869767958255
cage_1	1	5.5	dark	rear	0.0716388616290481	0.0728837080210935
cage_1	1	6	dark	rear	0.522545301306363	0.525395503746878
cage_1	1	6.5	dark	rear	0.529798545047566	0.529669719678046
cage_1	1	7	dark	rear	0.785644463063818	0.791051404463195
cage_1	1	7.5	dark	rear	0.820912280701754	0.816420561785278
cage_1	1	8	dark	rear	0.231524330388445	0.229142381348876
cage_1	1	8.5	dark	rear	0.439319364365068	0.441520954759922
cage_1	1	9	dark	rear	0.967759944173064	0.963972465859887
cage_1	1	9.5	dark	rear	0.562700516111034	0.545126554174068
cage_1	1	10	dark	rear	0.517299341644488	0.558232485844343
cage_1	1	10.5	dark	rear	0.64736399326977	0.696735872099478
cage_1	1	11	dark	rear	0.463185890257559	0.392284207604774
cage_1	1	11.5	dark	rear	0.139384572151187	0.14577550793827
cage_1	2	0	dark	rear	0.200615556799105	0.201831806827644
cage_1	2	0.5	dark	rear	0.146812080536913	0.211280115465749
cage_1	2	1	dark	rear	0.157223001402525	0.169201731986233
cage_1	2	1.5	dark	rear	0.594515181194907	0.62640168757633
cage_1	2	2	dark	rear	0.407391852162957	0.406106022758812
cage_1	2	2.5	dark	rear	0.380078453348277	0.388364605306983
cage_1	2	3	dark	rear	0.426367461430575	0.441934051293438
cage_1	2	3.5	dark	rear	0.724128312412831	0.727948931446017
cage_1	2	4	dark	rear	0.508339173090399	0.500277561896303
cage_1	2	4.5	dark	rear	0.342461925387732	0.34456533807039
cage_1	2	5	dark	rear	0.354595048258498	0.35759089647516
cage_1	2	5.5	dark	rear	0.996359563147578	1
cage_1	2	6	dark	rear	0.544579321892005	0.565782169423781
cage_1	2	6.5	dark	rear	0.0242500700869078	0.0253677490979739
cage_1	2	7	dark	rear	0.338358458961474	0.346747335701599
cage_1	2	7.5	dark	rear	0	0
cage_1	2	8	dark	rear	0.00881488736532811	0.00915903413821815
cage_1	2	8.5	dark	rear	0.321124003914442	0.303930276451649
cage_1	2	9	dark	rear	0.222701949860724	0.219440435217053
cage_1	2	9.5	dark	rear	0.347527664939067	0.3417342067281
cage_1	2	10	dark	rear	0.401621017328116	0.42566892417009
cage_1	2	10.5	dark	rear	0.409346056693797	0.449261685355834
cage_1	2	11	dark	rear	0.0424996504962953	0.0434082708853733
cage_1	2	11.5	dark	rear	0	0
cage_1	3	0	dark	rear	0.545823422414999	0.557288775396913
cage_1	3	0.5	dark	rear	0.0156512017887088	0.0161541023648274
cage_1	3	1	dark	rear	0.267357222844345	0.26934606417231
cage_1	3	1.5	dark	rear	0.129266927811975	0.130502359145157
cage_1	3	2	dark	rear	0	0
cage_1	3	2.5	dark	rear	0.38506793668581	0.395414677473077
cage_1	3	3	dark	rear	0.235795057936619	0.250083268568891
cage_1	3	3.5	dark	rear	0.462603103592898	0.444018873161254
cage_1	3	4	dark	rear	0.456886898096305	0.455120732722731
cage_1	3	4.5	dark	rear	0.0469977553310887	0.0471855223714888
cage_1	3	5	dark	rear	0.296571028691393	0.298156989008549
cage_1	3	5.5	dark	rear	0	0
cage_1	3	6	dark	rear	0.0428331466965286	0.0434082708853733
cage_1	3	6.5	dark	rear	0.29582399103139	0.298529003608104
cage_1	3	7	dark	rear	0.289053751399776	0.28398556758257
cage_1	3	7.5	dark	rear	0.0704107292539816	0.0771622071721994
cage_1	3	8	dark	rear	0.1776159125928	0.183190851559898
cage_1	3	8.5	dark	rear	0.0360587002096436	0.0390785456563974
cage_1	3	9	dark	rear	0.56243881974549	0.565251179572578
cage_1	3	9.5	dark	rear	0.491218288263173	0.496502720106584
cage_1	3	10	dark	rear	0.256413831567206	0.257230086039412
cage_1	3	10.5	dark	rear	0.373352033660589	0.435661152436993
cage_1	3	11	dark	rear	0.199664663965349	0.23330557868443
cage_1	4	0	dark	rear	0.405606166783462	0.397579660264239
cage_1	4	0.5	dark	rear	0.27993844432009	0.28504024424091
cage_1	4	1	dark	rear	0.0123352957667508	0.0125451013044685
cage_1	4	1.5	dark	rear	0.65214955888531	0.633340734983901
cage_1	4	2	dark	rear	0.226496922216004	0.229086872051069
cage_1	4	2.5	dark	rear	0.145335011889775	0.152595059672495
cage_1	4	3	dark	rear	0.0219857162862344	0.0227600754968358
cage_1	4	3.5	dark	rear	0.279658645775042	0.283834795159321
cage_1	4	4	dark	rear	0.384809064204784	0.406383569247849
cage_1	4	4.5	dark	rear	0.187911933810125	0.189786289203442
cage_1	4	5	dark	rear	0.459262375543402	0.475741090263129
cage_1	4	5.5	dark	rear	0.234628283957518	0.241423337404241
cage_1	4	6	dark	rear	0	0
cage_1	4	6.5	dark	rear	0.0650440621065883	0.0660597313200844
cage_1	4	7	dark	rear	0.0635765298977734	0.0635616742533585
cage_1	4	7.5	dark	rear	0.102124068082712	0.118407904962807
cage_1	4	8	dark	rear	0.198741258741259	0.186577106694793
cage_1	4	8.5	dark	rear	0.155480512171099	0.15736885928393
cage_1	4	9	dark	rear	0.656710138830459	0.658154768513379
cage_1	4	9.5	dark	rear	0.485353889278206	0.540135450205396
cage_1	4	10	dark	rear	0.391432171356573	0.446294754371357
cage_1	4	10.5	dark	rear	0.231189575451871	0.242367047851671
cage_1	4	11	dark	rear	0.14603752450294	0.153991340068835
cage_1	4	11.5	dark	rear	0.534974818130946	0.564061285666704
cage_1	5	0	dark	rear	0.281105344368074	0.281154593394394
cage_1	5	0.5	dark	rear	0.325959115093811	0.319011934499029
cage_1	5	1	dark	rear	0.306236860546601	0.34745198179194
cage_1	5	1.5	dark	rear	0.256794620341832	0.263850338625513
cage_1	5	2	dark	rear	0.0570545250140528	0.0707782835572333
cage_1	5	2.5	dark	rear	0.200280308339173	0.201065837681803
cage_1	5	3	dark	rear	0.448685682326622	0.533418452314866
cage_1	5	3.5	dark	rear	0.271058163980378	0.283168646608194
cage_1	5	4	dark	rear	0.151561843395434	0.169358867610325
cage_1	5	4.5	dark	rear	0.158492152466368	0.16115243699345
cage_1	5	5	dark	rear	0.470934304524443	0.471244587543022
cage_1	5	5.5	dark	rear	0.353805260212647	0.361496613744865
cage_1	5	6	dark	rear	0	0
cage_1	5	6.5	dark	rear	0.148210526315789	0.151770844898412
cage_1	5	7	dark	rear	0.154890163705051	0.15970024979184
cage_1	5	7.5	dark	rear	0.185324947589099	0.199333888426311
cage_1	5	8	dark	rear	0.196328475336323	0.198734317752859
cage_1	5	8.5	dark	rear	0.134973589102029	0.119018541134673
cage_1	5	9	dark	rear	0.19784826044432	0.200843788164761
cage_1	5	9.5	dark	rear	0.5147762454264	0.516487176640391
cage_1	5	10	dark	rear	0.581585245670843	0.604196735872099
cage_1	5	10.5	dark	rear	0.392937219730942	0.425256730502359
cage_1	5	11	dark	rear	0	0
cage_1	5	11.5	dark	rear	0.0552602126468942	0.0581214610858221
cage_1	6	0	dark	rear	0.18334499650105	0.21398834304746
cage_1	6	0.5	dark	rear	0.266741227457011	0.295603419562562
cage_1	6	1	dark	rear	0.349019607843137	0.378760963694904
cage_1	6	1.5	dark	rear	0.167785234899329	0.187343880099917
cage_1	6	2	dark	rear	0.139977603583427	0.143666037526368
cage_1	6	2.5	dark	rear	0.337538547799271	0.338736538248029
cage_1	6	3	dark	rear	0.125718290119131	0.186511240632806
cage_1	6	3.5	dark	rear	0.350041887740854	0.325580104363273
cage_1	6	4	dark	rear	0.438076600503215	0.478350172088376
cage_1	6	4.5	dark	rear	0	0
cage_1	6	5	dark	rear	0.354955962533203	0.382868879760187
cage_1	6	5.5	dark	rear	0.0270043374842591	0.0308076602830974
cage_1	6	6	dark	rear	0.0479403908336848	0.0550621669626998
cage_1	6	6.5	dark	rear	0.0343335659455687	0.0423004329965582
cage_1	6	7	dark	rear	0.397538117219192	0.411846341734207
cage_1	6	7.5	dark	rear	0.59632004460552	0.594116014432417
cage_1	6	8	dark	rear	0.0908197641774284	0.0961474408793161
cage_1	6	8.5	dark	rear	0.510284035259549	0.511213500610636
cage_1	6	9	dark	rear	0.663906820095425	0.665056897030253
cage_1	6	9.5	dark	rear	0.421309192200557	0.486677028977462
cage_1	6	10	dark	rear	0.326699369306237	0.36488286887976
cage_1	6	10.5	dark	rear	0.242594412466657	0.286039411601443
cage_1	6	11	dark	rear	0.97623374807773	0.977239924503164
cage_1	6	11.5	dark	rear	1	1
cage_1	7	0	dark	rear	0.776644782790893	0.806772134332501
cage_1	7	0.5	dark	rear	0.50084127874369	0.492089925062448
cage_1	7	1	dark	rear	0.793388429752066	0.826144879267277
cage_1	7	1.5	dark	rear	1	1
cage_1	7	2	dark	rear	0.991187578682333	0.993449902858729
cage_1	7	2.5	dark	rear	0.577535624476111	0.613245253691573
cage_1	7	3	dark	rear	0.282560089435439	0.292589508742714
cage_1	7	3.5	dark	rear	0.0431805477920626	0.0463528366825802
cage_1	7	4	dark	rear	0.462527964205817	0.442489175086044
cage_1	7	4.5	dark	rear	0.513815238626849	0.53255620316403
cage_1	7	5	dark	rear	0.999442197740901	1
cage_1	7	5.5	dark	rear	0.997351916376307	1
cage_1	7	6	dark	rear	0.316446814482178	0.320583990229821
cage_1	7	6.5	dark	rear	0.208321697849763	0.209714127116292
cage_1	7	7	dark	rear	0.867741935483871	0.870940882597835
cage_1	7	7.5	dark	rear	0.816682967723907	0.820538440188732
cage_1	7	8	dark	rear	0.842652430457994	0.86105251471078
cage_1	7	8.5	dark	rear	0.567885666246322	0.568779837903853
cage_1	7	9	dark	rear	0.3394611282627	0.328133673809259
cage_1	7	9.5	dark	rear	0.422545048191088	0.420094365806273
cage_1	7	10	dark	rear	0.344204927211646	0.33113134228933
cage_1	7	10.5	dark	rear	0.121262922604079	0.123126457199956
cage_1	7	11	dark	rear	0.201820728291317	0.257063558145989
cage_1	7	11.5	dark	rear	0.230066094782731	0.257563141826256
cage_1	1	0	light	front	0	0
cage_1	1	0.5	light	front	0.2168911335578	0.215320566194838
cage_1	1	1	light	front	0.12326656394453	0.123237481958477
cage_1	1	1.5	light	front	0	0
cage_1	1	2	light	front	0	0
cage_1	1	2.5	light	front	0.103997763488957	0.104079933388843
cage_1	1	3	light	front	0.00572785694328025	0.00610636171866326
cage_1	1	3.5	light	front	0	0
cage_1	1	4	light	front	0.00168043691359754	0.0017763961363384
cage_1	1	4.5	light	front	0.198991031390135	0.202620184301099
cage_1	1	5	light	front	0	0
cage_1	1	5.5	light	front	0	0
cage_1	1	6	light	front	0	0
cage_1	1	6.5	light	front	0.09151973131822	0.092089925062448
cage_1	1	7	light	front	0	0
cage_1	1	7.5	light	front	0	0
cage_1	1	8	light	front	0	0
cage_1	1	8.5	light	front	0.0569904548006738	0.0541245697790607
cage_1	1	9	light	front	0	0
cage_1	1	9.5	light	front	0	0
cage_1	1	10	light	front	0.00587576944599888	0.00588431220162096
cage_1	1	10.5	light	front	0	0
cage_1	1	11	light	front	0.0207050923335199	0.0207049680821538
cage_1	1	11.5	light	front	0.0662944870900209	0.0734983901410014
cage_1	2	0	light	front	1	1
cage_1	2	0.5	light	front	0.481507327285415	0.479349394915066
cage_1	2	1	light	front	0.0430575035063114	0.0470189852337071
cage_1	2	1.5	light	front	0	0
cage_1	2	2	light	front	0.131556919642857	0.132119462640169
cage_1	2	2.5	light	front	0	0
cage_1	2	3	light	front	0	0
cage_1	2	3.5	light	front	0.014407609455868	0.0182070496808215
cage_1	2	4	light	front	0.00488963397597094	0.00466278101582015
cage_1	2	4.5	light	front	0	0
cage_1	2	5	light	front	0	0
cage_1	2	5.5	light	front	0	0
cage_1	2	6	light	front	0	0
cage_1	2	6.5	light	front	0.0147908156078321	0.0128233596091929
cage_1	2	7	light	front	0.0110706278026906	0.00821583213056512
cage_1	2	7.5	light	front	0.0123283833006444	0.0102142777839458
cage_1	2	8	light	front	0	0
cage_1	2	8.5	light	front	0.00981629504978264	0.00965915399134007
cage_1	2	9	light	front	0	0
cage_1	2	9.5	light	front	0	0
cage_1	2	10	light	front	0.00685890257558791	0.00671662503469331
cage_1	2	10.5	light	front	0	0
cage_1	2	11	light	front	0.0122294068034861	0.0115465748861996
cage_1	2	11.5	light	front	0.198374894928551	0.199278379128504
cage_1	3	0	light	front	0.619067618647627	0.617519706894638
cage_1	3	0.5	light	front	0.231124161073825	0.229599200621739
cage_1	3	1	light	front	0	0
cage_1	3	1.5	light	front	0	0
cage_1	3	2	light	front	0.00532511210762332	0.00788275785500167
cage_1	3	2.5	light	front	0.0516976386754227	0.0501276784722993
cage_1	3	3	light	front	0	0
cage_1	3	3.5	light	front	0.188555478018144	0.180960310852068
cage_1	3	4	light	front	0.933380084151473	0.930720550682802
cage_1	3	4.5	light	front	1	1
cage_1	3	5	light	front	0.93092841163311	0.929614210380239
cage_1	3	5.5	light	front	0.821076359537898	0.81853003219718
cage_1	3	6	light	front	1	1
cage_1	3	6.5	light	front	0.408231835363293	0.407438245906189
cage_1	3	7	light	front	0	0
cage_1	3	7.5	light	front	0.0735870173475098	0.0643943599422671
cage_1	3	8	light	front	0	0
cage_1	3	8.5	light	front	0	0
cage_1	3	9	light	front	0.00419815281276238	0.00421894082380371
cage_1	3	9.5	light	front	0	0
cage_1	3	10	light	front	0.00615987680246395	0.00627289885644499
cage_1	3	10.5	light	front	0	0
cage_1	3	11	light	front	0.0110923897781522	0.00927056733651604
cage_1	3	11.5	light	front	0.325210084033613	0.310702786721439
cage_1	4	0	light	front	1	1
cage_1	4	0.5	light	front	0.651875699888018	0.648182070496808
cage_1	4	1	light	front	0.0465278748078804	0.0832685688908627
cage_1	4	1.5	light	front	0	0
cage_1	4	2	light	front	0.0718185636287274	0.0750485706355815
cage_1	4	2.5	light	front	0.172433113881496	0.188631064727434
cage_1	4	3	light	front	0	0
cage_1	4	3.5	light	front	0	0
cage_1	4	4	light	front	0	0
cage_1	4	4.5	light	front	0.00475125768585802	0.00460752747862773
cage_1	4	5	light	front	0.0159485170677112	0.0145442433662707
cage_1	4	5.5	light	front	0	0
cage_1	4	6	light	front	0	0
cage_1	4	6.5	light	front	0.0140864714086471	0.019207283224159
cage_1	4	7	light	front	0.00547138047138047	0.00388586654824026
cage_1	4	7.5	light	front	0	0
cage_1	4	8	light	front	0	0
cage_1	4	8.5	light	front	0.0075503355704698	0.00749417120017764
cage_1	4	9	light	front	0	0
cage_1	4	9.5	light	front	0	0
cage_1	4	10	light	front	0.0115970378650272	0.0115465748861996
cage_1	4	10.5	light	front	0	0
cage_1	4	11	light	front	0	0
cage_1	4	11.5	light	front	0.039218422889044	0.0380814921727545
cage_1	5	0	light	front	0.938675958188153	0.935165140160977
cage_1	5	0.5	light	front	1	1
cage_1	5	1	light	front	0.340813464235624	0.340383014154871
cage_1	5	1.5	light	front	0	0
cage_1	5	2	light	front	0.202547592385218	0.201176862440324
cage_1	5	2.5	light	front	0	0
cage_1	5	3	light	front	0.00657894736842105	0.00638392361496614
cage_1	5	3.5	light	front	0	0
cage_1	5	4	light	front	0	0
cage_1	5	4.5	light	front	0.0187412587412587	0.0187631841900744
cage_1	5	5	light	front	0.0435936845046807	0.0398578883090929
cage_1	5	5.5	light	front	0	0
cage_1	5	6	light	front	0	0
cage_1	5	6.5	light	front	0.00573506784165618	0.00505134610047183
cage_1	5	7	light	front	0	0
cage_1	5	7.5	light	front	0.035928980847197	0.0350818762142659
cage_1	5	8	light	front	0	0
cage_1	5	8.5	light	front	0	0
cage_1	5	9	light	front	0.00491780244485036	0.00444099034084601
cage_1	5	9.5	light	front	0	0
cage_1	5	10	light	front	0.00600894354387926	0.00582879982236039
cage_1	5	10.5	light	front	0	0
cage_1	5	11	light	front	0	0
cage_1	5	11.5	light	front	0.113312866313145	0.110636171866326
cage_1	6	0	light	front	0.614856341976174	0.612023981347841
cage_1	6	0.5	light	front	1	1
cage_1	6	1	light	front	0.500280269058296	0.5270345286999
cage_1	6	1.5	light	front	0.0241788958770091	0.0263683801487732
cage_1	6	2	light	front	0	0
cage_1	6	2.5	light	front	0	0
cage_1	6	3	light	front	0	0
cage_1	6	3.5	light	front	0	0
cage_1	6	4	light	front	0	0
cage_1	6	4.5	light	front	0.0120752597584948	0.0119906739202842
cage_1	6	5	light	front	0.00181513543702876	0.00127678472299323
cage_1	6	5.5	light	front	0	0
cage_1	6	6	light	front	0	0
cage_1	6	6.5	light	front	0	0
cage_1	6	7	light	front	0.0363253856942497	0.0314200066614855
cage_1	6	7.5	light	front	0	0
cage_1	6	8	light	front	0.00940614909448266	0.00938159209503719
cage_1	6	8.5	light	front	0	0
cage_1	6	9	light	front	0	0
cage_1	6	9.5	light	front	0	0
cage_1	6	10	light	front	0.00868347338935574	0.00865993116464972
cage_1	6	10.5	light	front	0	0
cage_1	6	11	light	front	0.00558191459670667	0.00544021316753636
cage_1	6	11.5	light	front	0.664521544487969	0.661837357757424
cage_1	7	0	light	front	0.00461344890255837	0.00444099034084601
cage_1	7	0.5	light	front	0.132046440061547	0.132722731057452
cage_1	7	1	light	front	0	0
cage_1	7	1.5	light	front	0	0
cage_1	7	2	light	front	0.104440100530578	0.105578684429642
cage_1	7	2.5	light	front	0.0265225933202358	0.0292533999444907
cage_1	7	3	light	front	0	0
cage_1	7	3.5	light	front	0.159351411797596	0.15254801820806
cage_1	7	4	light	front	0.00726054174811505	0.00532918840901521
cage_1	7	4.5	light	front	0.0130197396052079	0.0129336663891202
cage_1	7	5	light	front	0	0
cage_1	7	5.5	light	front	0	0
cage_1	7	6	light	front	0	0
cage_1	7	6.5	light	front	0	0
cage_1	7	7	light	front	0.0160861658973283	0.0153769290551793
cage_1	7	7.5	light	front	0	0
cage_1	7	8	light	front	0	0
cage_1	7	8.5	light	front	0.029572529782761	0.0290868720510686
cage_1	7	9	light	front	0	0
cage_1	7	9.5	light	front	0.017188373392957	0.0162651271233485
cage_1	7	10	light	front	0	0
cage_1	7	10.5	light	front	0	0
cage_1	7	11	light	front	0.0986980260394792	0.0955368047074498
cage_1	1	0	dark	front	0.0472717071117969	0.0457977128899745
cage_1	1	0.5	dark	front	0.0267207610520425	0.0268124791828578
cage_1	1	1	dark	front	0.0698457223001403	0.0712223825913179
cage_1	1	1.5	dark	front	0.142757074810871	0.152992117242145
cage_1	1	2	dark	front	0.0316349384098544	0.0312534695237038
cage_1	1	2.5	dark	front	0.186707537968511	0.186577106694793
cage_1	1	3	dark	front	0.888204841192109	0.888919729099589
cage_1	1	3.5	dark	front	0.330400782013685	0.337903852559121
cage_1	1	4	dark	front	0.656858624071739	0.644054624181192
cage_1	1	4.5	dark	front	0.876681614349776	0.875763295214833
cage_1	1	5	dark	front	0.760330578512397	0.759853447318752
cage_1	1	5.5	dark	front	0.920790691153792	0.918900915903414
cage_1	1	6	dark	front	0.473942969518191	0.471384956980294
cage_1	1	6.5	dark	front	0.460128707330722	0.461559811268387
cage_1	1	7	dark	front	0.203323558162268	0.202453647163317
cage_1	1	7.5	dark	front	0.129824561403509	0.128899744643055
cage_1	1	8	dark	front	0.639741971672977	0.674271440466278
cage_1	1	8.5	dark	front	0.516664322880045	0.513794060505135
cage_1	1	9	dark	front	0.0156315422191207	0.0154324414344399
cage_1	1	9.5	dark	front	0.319430882968336	0.348690053285968
cage_1	1	10	dark	front	0.217677545874772	0.268402353724881
cage_1	1	10.5	dark	front	0.141755468311834	0.166481625402465
cage_1	1	11	dark	front	0.296472564389698	0.307188454066056
cage_1	1	11.5	dark	front	0.821413516931291	0.823193072055068
cage_1	2	0	dark	front	0.795327364297706	0.795614765473217
cage_1	2	0.5	dark	front	0.717421700223714	0.713722660153214
cage_1	2	1	dark	front	0.761711079943899	0.79243921394471
cage_1	2	1.5	dark	front	0.367286973555338	0.368102586876874
cage_1	2	2	dark	front	0.516309673806524	0.520344157646406
cage_1	2	2.5	dark	front	0.609554497057999	0.608748750971467
cage_1	2	3	dark	front	0.467180925666199	0.46330631730876
cage_1	2	3.5	dark	front	0.268758716875872	0.269941715237302
cage_1	2	4	dark	front	0.324456902592852	0.365882091706451
cage_1	2	4.5	dark	front	0.617018303758558	0.616131897413123
cage_1	2	5	dark	front	0.640649041824031	0.638745489869553
cage_1	2	5.5	dark	front	0	0
cage_1	2	6	dark	front	0.268592158504256	0.287998223603864
cage_1	2	6.5	dark	front	0.940706476030278	0.941826255897863
cage_1	2	7	dark	front	0.570770519262982	0.549622557726465
cage_1	2	7.5	dark	front	0.947759103641457	1
cage_1	2	8	dark	front	0.987267384916748	0.971634748820427
cage_1	2	8.5	dark	front	0.656787361946037	0.65154879538137
cage_1	2	9	dark	front	0.750696378830084	0.750138780948151
cage_1	2	9.5	dark	front	0.618153803053649	0.623015432441434
cage_1	2	10	dark	front	0.408468418110676	0.420117686244032
cage_1	2	10.5	dark	front	0.372158293572832	0.442988786499389
cage_1	2	11	dark	front	0.949951069481336	0.94804329725229
cage_1	2	11.5	dark	front	1	1
cage_1	3	0	dark	front	0.411361410381978	0.404796269568114
cage_1	3	0.5	dark	front	0.982811626607043	0.982458088153658
cage_1	3	1	dark	front	0.729423292273236	0.728711002553569
cage_1	3	1.5	dark	front	0.862479015109121	0.862225922842076
cage_1	3	2	dark	front	0.998605494352252	1
cage_1	3	2.5	dark	front	0.540972124947472	0.544465415787721
cage_1	3	3	dark	front	0.739913444087673	0.741145775507938
cage_1	3	3.5	dark	front	0.320984202432546	0.406050513461005
cage_1	3	4	dark	front	0.468784994400896	0.535609214543436
cage_1	3	4.5	dark	front	0.951459034792368	0.950316420561785
cage_1	3	5	dark	front	0.695591322603219	0.694737426446097
cage_1	3	5.5	dark	front	0.998318856822639	0.997557455312535
cage_1	3	6	dark	front	0.955347144456887	0.955092978073827
cage_1	3	6.5	dark	front	0.699691704035874	0.698806550097141
cage_1	3	7	dark	front	0.697788353863382	0.693755203996669
cage_1	3	7.5	dark	front	0.850936015646829	0.852170534029088
cage_1	3	8	dark	front	0.814820002801513	0.814200066614855
cage_1	3	8.5	dark	front	0.951222921034242	0.951762420205384
cage_1	3	9	dark	front	0.367920570549574	0.328559533721898
cage_1	3	9.5	dark	front	0.306384165040424	0.387254357721772
cage_1	3	10	dark	front	0.642080312325711	0.681765195670275
cage_1	3	10.5	dark	front	0.341514726507714	0.399356056400577
cage_1	3	11	dark	front	0.684085510688836	0.70413544268665
cage_1	4	0	dark	front	0.558934828311142	0.557011213500611
cage_1	4	0.5	dark	front	0.640598768886402	0.699417152373022
cage_1	4	1	dark	front	0.98331931595178	0.986677768526228
cage_1	4	1.5	dark	front	0.235681277132054	0.255690018874209
cage_1	4	2	dark	front	0.750839395635143	0.760088814876492
cage_1	4	2.5	dark	front	0.845013288571828	0.845850679988898
cage_1	4	3	dark	front	0.976053773981235	0.97590762740091
cage_1	4	3.5	dark	front	0.66088416340235	0.652436993449539
cage_1	4	4	dark	front	0.495453909637712	0.489758534554538
cage_1	4	4.5	dark	front	0.809283410461366	0.809270052733833
cage_1	4	5	dark	front	0.433179077268265	0.477406461640946
cage_1	4	5.5	dark	front	0.603409726103969	0.581936271788609
cage_1	4	6	dark	front	0.999298836067873	0.999167314311091
cage_1	4	6.5	dark	front	0.932857742341586	0.930998112579105
cage_1	4	7	dark	front	0.925360593754376	0.922615743310758
cage_1	4	7.5	dark	front	0.882683921789281	0.87837237704008
cage_1	4	8	dark	front	0.772027972027972	0.767514155656711
cage_1	4	8.5	dark	front	0.838750527648797	0.839633638634471
cage_1	4	9	dark	front	0.341186369373159	0.340457422005107
cage_1	4	9.5	dark	front	0.389348283111423	0.393194182302654
cage_1	4	10	dark	front	0.457090858182836	0.46255897862892
cage_1	4	10.5	dark	front	0.710802858343842	0.72582435883202
cage_1	4	11	dark	front	0.838280593671241	0.836516043077606
cage_1	4	11.5	dark	front	0.304141018466704	0.301487731764183
cage_1	5	0	dark	front	0.693365128348997	0.692089925062448
cage_1	5	0.5	dark	front	0.65387846541585	0.651346100471829
cage_1	5	1	dark	front	0.506236860546601	0.585489064061286
cage_1	5	1.5	dark	front	0.733678901653124	0.731875208171422
cage_1	5	2	dark	front	0.914277684092187	0.90929277228822
cage_1	5	2.5	dark	front	0.791450595655221	0.792716775841013
cage_1	5	3	dark	front	0.337527964205817	0.361718663261907
cage_1	5	3.5	dark	front	0.643027330063069	0.644165648939714
cage_1	5	4	dark	front	0.827566886118504	0.826810990840966
cage_1	5	4.5	dark	front	0.836743273542601	0.836571555456867
cage_1	5	5	dark	front	0.450343185320073	0.449483734872877
cage_1	5	5.5	dark	front	0.483771684387241	0.521594315532364
cage_1	5	6	dark	front	1	1
cage_1	5	6.5	dark	front	0.845052631578947	0.844898412345953
cage_1	5	7	dark	front	0.840352595494613	0.837690813211213
cage_1	5	7.5	dark	front	0.696715583508036	0.719289480988066
cage_1	5	8	dark	front	0.799047085201794	0.798101476629288
cage_1	5	8.5	dark	front	0.856269113149847	0.854502053958033
cage_1	5	9	dark	front	0.796143635601509	0.7934384367714
cage_1	5	9.5	dark	front	0.470869687587954	0.471189075163762
cage_1	5	10	dark	front	0.156271997747431	0.224991673143111
cage_1	5	10.5	dark	front	0.558436098654709	0.554981959478213
cage_1	5	11	dark	front	1	1
cage_1	5	11.5	dark	front	0.942501398992725	0.941545464638614
cage_1	6	0	dark	front	0.774247725682295	0.773855120732723
cage_1	6	0.5	dark	front	0.703481056899203	0.701954035749972
cage_1	6	1	dark	front	0.555182072829132	0.562173864771844
cage_1	6	1.5	dark	front	0.809703579418344	0.811490424646128
cage_1	6	2	dark	front	0.815789473684211	0.830465193738204
cage_1	6	2.5	dark	front	0.633725820016821	0.633285222604641
cage_1	6	3	dark	front	0.809810791871058	0.810657785179017
cage_1	6	3.5	dark	front	0.551242669645351	0.576440546241812
cage_1	6	4	dark	front	0.409980430528376	0.414011324525369
cage_1	6	4.5	dark	front	0.985582306830907	1
cage_1	6	5	dark	front	0.58339158395079	0.557233263017653
cage_1	6	5.5	dark	front	0.966699314397649	0.963974465723009
cage_1	6	6	dark	front	0.915085055532124	0.911467584369449
cage_1	6	6.5	dark	front	0.952686671318911	0.951371155767736
cage_1	6	7	dark	front	0.486641488320045	0.503774841789719
cage_1	6	7.5	dark	front	0.346807917479788	0.402442409103525
cage_1	6	8	dark	front	0.903846153846154	0.90246474963917
cage_1	6	8.5	dark	front	0.488316776269764	0.487842788941934
cage_1	6	9	dark	front	0.174291327532978	0.196835970024979
cage_1	6	9.5	dark	front	0.408495821727019	0.388364605306983
cage_1	6	10	dark	front	0.53426769446391	0.525369157322083
cage_1	6	10.5	dark	front	0.658851607468763	0.648182070496808
cage_1	6	11	dark	front	0.0223682371033133	0.0202065060508493
cage_1	6	11.5	dark	front	0	0
cage_1	7	0	dark	front	0.168040229082274	0.161310019428254
cage_1	7	0.5	dark	front	0.482613572630398	0.481321121287816
cage_1	7	1	dark	front	0.0586916935144978	0.113127948931446
cage_1	7	1.5	dark	front	0	0
cage_1	7	2	dark	front	0.00517554902783606	0.00516236469608659
cage_1	7	2.5	dark	front	0.273819502654373	0.256356167425336
cage_1	7	3	dark	front	0.697037451089994	0.697862892034416
cage_1	7	3.5	dark	front	0.944801565120179	0.944432108360164
cage_1	7	4	dark	front	0.399888143176734	0.354668591095814
cage_1	7	4.5	dark	front	0.35166061959252	0.322398001665279
cage_1	7	5	dark	front	0	0
cage_1	7	5.5	dark	front	0	0
cage_1	7	6	dark	front	0.675834970530452	0.675974242256023
cage_1	7	6.5	dark	front	0.787489528064786	0.786733277824036
cage_1	7	7	dark	front	0.0504908835904628	0.0525673050235914
cage_1	7	7.5	dark	front	0.119882632387872	0.109297807382737
cage_1	7	8	dark	front	0.0542287159314414	0.0951482180526257
cage_1	7	8.5	dark	front	0.426649852879361	0.427223270789386
cage_1	7	9	dark	front	0.633735616053887	0.633673809259465
cage_1	7	9.5	dark	front	0.347813940494482	0.4165417707466
cage_1	7	10	dark	front	0.587066069428891	0.569779060730543
cage_1	7	10.5	dark	front	0.875523889354568	0.874208948595537
cage_1	7	11	dark	front	0.509103641456583	0.524340827088537
cage_1	7	11.5	dark	front	0.696948389818591	0.698862059394949
cage_2	1	0	light	rear	0.662092143957429	0.645553458421228
cage_2	1	0.5	light	rear	0.688920056100982	0.687021205728878
cage_2	1	1	light	rear	0.971669004207574	0.95559009659154
cage_2	1	1.5	light	rear	0.883675189660017	0.893527256578217
cage_2	1	2	light	rear	1	1
cage_2	1	2.5	light	rear	1	1
cage_2	1	3	light	rear	1	0.997390918174753
cage_2	1	3.5	light	rear	0.585447918127015	0.542714404662781
cage_2	1	4	light	rear	0.951543080575339	0.883923614966137
cage_2	1	4.5	light	rear	1	0.949539247252137
cage_2	1	5	light	rear	1	0.953092039524814
cage_2	1	5.5	light	rear	1	0.999888975241479
cage_2	1	6	light	rear	1	0.944879267277269
cage_2	1	6.5	light	rear	0.892322752062649	0.835461307871655
cage_2	1	7	light	rear	1	1
cage_2	1	7.5	light	rear	1	0.999167314311091
cage_2	1	8	light	rear	1	0.98168091484401
cage_2	1	8.5	light	rear	0.881235154394299	0.845675585655601
cage_2	1	9	light	rear	0.946561665026016	0.924503164205618
cage_2	1	9.5	light	rear	1	0.999389363828134
cage_2	1	10	light	rear	0.998461108002238	0.951870767181081
cage_2	1	10.5	light	rear	0.947132239517599	0.898023759298324
cage_2	1	11	light	rear	0.999300111982083	0.98262462529144
cage_2	1	11.5	light	rear	0.895148888578219	0.885595337218984
cage_2	2	0	light	rear	0.997338562823925	0.99128455645609
cage_2	2	0.5	light	rear	1	0.958254690796048
cage_2	2	1	light	rear	0.358171396616804	0.35616742533585
cage_2	2	1.5	light	rear	0.648106591865358	0.656341937274494
cage_2	2	2	light	rear	0.887712454722764	0.887926727726894
cage_2	2	2.5	light	rear	1	0.98934162318197
cage_2	2	3	light	rear	1	0.999444876207394
cage_2	2	3.5	light	rear	0.87052071668533	0.903019873431775
cage_2	2	4	light	rear	0.996229576874738	0.974962527063787
cage_2	2	4.5	light	rear	1	0.983845897635173
cage_2	2	5	light	rear	1	1
cage_2	2	5.5	light	rear	0.99930030786454	0.98168091484401
cage_2	2	6	light	rear	1	0.997390918174753
cage_2	2	6.5	light	rear	0.910899411599888	0.907632528448515
cage_2	2	7	light	rear	1	0.970911513267459
cage_2	2	7.5	light	rear	0.947007829977629	0.886976795825469
cage_2	2	8	light	rear	1	0.980348617741756
cage_2	2	8.5	light	rear	1	1
cage_2	2	9	light	rear	0.975814343632042	0.969634728544465
cage_2	2	9.5	light	rear	0.997483573325877	0.95459087376485
cage_2	2	10	light	rear	1	0.997279893416232
cage_2	2	10.5	light	rear	0.9985990473522	0.981347840568447
cage_2	2	11	light	rear	0.976297335203366	0.967580770511824
cage_2	2	11.5	light	rear	0.908657219026238	0.908571111357833
cage_2	3	0	light	rear	0.95332866152768	0.839902298212501
cage_2	3	0.5	light	rear	0.50755033557047	0.536663891201776
cage_2	3	1	light	rear	0.969578565447949	0.957033418452315
cage_2	3	1.5	light	rear	1	0.997224381036971
cage_2	3	2	light	rear	1	0.975352503608305
cage_2	3	2.5	light	rear	0.999720162305863	0.986455731334999
cage_2	3	3	light	rear	0.999579773077462	0.97202176085267
cage_2	3	3.5	light	rear	0.714626614261651	0.715665593427334
cage_2	3	4	light	rear	0.417975322490185	0.462418119240591
cage_2	3	4.5	light	rear	1	0.997946041967359
cage_2	3	5	light	rear	1	0.995336960142112
cage_2	3	5.5	light	rear	1	0.999278339069612
cage_2	3	6	light	rear	0.998603546990644	0.916291978906467
cage_2	3	6.5	light	rear	1	0.993172356369692
cage_2	3	7	light	rear	0.983473389355742	0.957477517486399
cage_2	3	7.5	light	rear	1	0.999222826690352
cage_2	3	8	light	rear	1	0.997279893416232
cage_2	3	8.5	light	rear	0.994945949740278	0.944099034084601
cage_2	3	9	light	rear	0.998463043174515	0.959253913622738
cage_2	3	9.5	light	rear	0.967845659163987	0.946097479737982
cage_2	3	10	light	rear	0.988801791713326	0.977961585433552
cage_2	3	10.5	light	rear	0.997212931995541	0.981736427223271
cage_2	3	11	light	rear	0.955564900476591	0.934495392472521
cage_2	3	11.5	light	rear	0.785784520297795	0.76586178184846
cage_2	4	0	light	rear	0	0
cage_2	4	0.5	light	rear	0.405477528089888	0.399888981404385
cage_2	4	1	light	rear	0.84893706884415	0.858943044298879
cage_2	4	1.5	light	rear	1	1
cage_2	4	2	light	rear	0.998740906547286	0.922615743310758
cage_2	4	2.5	light	rear	0.644127117457651	0.655453788509575
cage_2	4	3	light	rear	0.998613806487386	0.975463528366826
cage_2	4	3.5	light	rear	1	0.999777962808771
cage_2	4	4	light	rear	0.997351916376307	0.999611413345176
cage_2	4	4.5	light	rear	0.998598458304135	0.987842788941934
cage_2	4	5	light	rear	1	0.9942267125569
cage_2	4	5.5	light	rear	1	0.996835794382147
cage_2	4	6	light	rear	0.886013986013986	0.91023648273565
cage_2	4	6.5	light	rear	1	0.998556678139225
cage_2	4	7	light	rear	0.998606271777003	0.992838903075386
cage_2	4	7.5	light	rear	1	0.98839791273454
cage_2	4	8	light	rear	0.994556113902848	0.997779504829577
cage_2	4	8.5	light	rear	0.997902977771564	0.976740313089819
cage_2	4	9	light	rear	0.857502095557418	0.866111573688593
cage_2	4	9.5	light	rear	0.999160956509579	0.999888975241479
cage_2	4	10	light	rear	0.99830866807611	0.99789064668332
cage_2	4	10.5	light	rear	0.99902547682027	0.983401798601088
cage_2	4	11	light	rear	0.625982042648709	0.623681580992561
cage_2	5	0	light	rear	0.0127593942793045	0.0127678472299323
cage_2	5	0.5	light	rear	0.0151175811870101	0.0148218052625736
cage_2	5	1	light	rear	0.0566778900112233	0.0575663372932164
cage_2	5	1.5	light	rear	0.999302163293789	0.995392472521372
cage_2	5	2	light	rear	1	1
cage_2	5	2.5	light	rear	0.713087248322148	0.685855445764405
cage_2	5	3	light	rear	0.792151366503153	0.864549794604197
cage_2	5	3.5	light	rear	1	0.997057843899189
cage_2	5	4	light	rear	0.715942433980718	0.679416009770179
cage_2	5	4.5	light	rear	1	0.994282224936161
cage_2	5	5	light	rear	1	0.99789064668332
cage_2	5	5.5	light	rear	1	0.996280877046905
cage_2	5	6	light	rear	0.97407304153889	0.962418119240591
cage_2	5	6.5	light	rear	1	0.992339291662041
cage_2	5	7	light	rear	1	1
cage_2	5	7.5	light	rear	0.996630160067397	0.984568415209548
cage_2	5	8	light	rear	0.814229801509645	0.81533081705151
cage_2	5	8.5	light	rear	0.998040313549832	0.991839680248696
cage_2	5	9	light	rear	0.998883617080659	0.992172754524259
cage_2	5	9.5	light	rear	0.993557422969188	0.935661152436993
cage_2	5	10	light	rear	0.978975215817321	0.975185966470523
cage_2	5	10.5	light	rear	0.995778809624314	0.988064838458976
cage_2	5	11	light	rear	0.930063069376314	0.944765182635728
cage_2	6	0	light	rear	0	0
cage_2	6	0.5	light	rear	0.973316568873987	0.920228711002554
cage_2	6	1	light	rear	0.573749824905449	0.524925058287998
cage_2	6	1.5	light	rear	0.928761000139684	0.934550904851782
cage_2	6	2	light	rear	0.931319065603581	0.929110691684246
cage_2	6	2.5	light	rear	0.956709956709957	0.910902631286777
cage_2	6	3	light	rear	0.866058906030856	0.861385588986344
cage_2	6	3.5	light	rear	0.993284834918858	0.987509714666371
cage_2	6	4	light	rear	0.99537231804796	0.986621516598201
cage_2	6	4.5	light	rear	1	0.999888975241479
cage_2	6	5	light	rear	0.979446308724832	0.970856000888198
cage_2	6	5.5	light	rear	0.997065399664617	0.985400244254469
cage_2	6	6	light	rear	0.903678741926425	0.89458784346378
cage_2	6	6.5	light	rear	0.200308166409861	0.202342622404796
cage_2	6	7	light	rear	0.846996069623807	0.857721771955146
cage_2	6	7.5	light	rear	1	0.999167360532889
cage_2	6	8	light	rear	1	0.975130454091262
cage_2	6	8.5	light	rear	1	0.996835970024979
cage_2	6	9	light	rear	0.99972027972028	0.977184412123904
cage_2	6	9.5	light	rear	1	0.985122682358166
cage_2	6	10	light	rear	0.991880162396752	0.995003885866548
cage_2	6	10.5	light	rear	0.994123408423115	0.989120177629753
cage_2	6	11	light	rear	0.893682588597843	0.929832352614633
cage_2	6	11.5	light	rear	0.577423415862358	0.569414376908132
cage_2	7	0	light	rear	0.339625279642058	0.352392583546131
cage_2	7	0.5	light	rear	0.182581909829179	0.182302653491729
cage_2	7	1	light	rear	0.244603308102047	0.242144998334629
cage_2	7	1.5	light	rear	0	0
cage_2	7	2	light	rear	0.0134793597304128	0.0160430776063062
cage_2	7	2.5	light	rear	0	0
cage_2	7	3	light	rear	0.784538096567122	0.775298362475715
cage_2	7	3.5	light	rear	1	0.966692572443655
cage_2	7	4	light	rear	0.996229576874738	0.966581547685134
cage_2	7	4.5	light	rear	1	0.957868442964196
cage_2	7	5	light	rear	1	0.994004663039858
cage_2	7	5.5	light	rear	1	0.98073720439658
cage_2	7	6	light	rear	0.99005462949993	0.909459309426002
cage_2	7	6.5	light	rear	0.8054698457223	0.80409681358943
cage_2	7	7	light	rear	1	0.958365715554569
cage_2	7	7.5	light	rear	0.998318149964961	0.960310852067721
cage_2	7	8	light	rear	0.991857363470448	0.973133499861227
cage_2	7	8.5	light	rear	0.969025928521373	0.95759089647516
cage_2	7	9	light	rear	1	0.97485289219496
cage_2	7	9.5	light	rear	0.9927119831815	0.992672365937604
cage_2	7	10	light	rear	0.997343028947	0.990562895525702
cage_2	7	10.5	light	rear	0.979725950782998	0.968746530476296
cage_2	7	11	light	rear	0.870430032217397	0.853114244476518
cage_2	7	11.5	light	rear	0.689906201875963	0.683468413456201
cage_2	1	0	dark	rear	0.602348993288591	0.565560119906739
cage_2	1	0.5	dark	rear	0.680889759373251	0.662096147440879
cage_2	1	1	dark	rear	0.117143658810325	0.113633840346397
cage_2	1	1.5	dark	rear	0.557944708182072	0.551515487953814
cage_2	1	2	dark	rear	0.393323046710619	0.370711668702121
cage_2	1	2.5	dark	rear	0.454073033707865	0.449872321527701
cage_2	1	3	dark	rear	0.735751295336788	0.73955037468776
cage_2	1	3.5	dark	rear	0.523382805936712	0.527367602975463
cage_2	1	4	dark	rear	0.582760073002948	0.555567891639836
cage_2	1	4.5	dark	rear	0.434922410177548	0.433416597280044
cage_2	1	5	dark	rear	0.654445849136115	0.610636171866326
cage_2	1	5.5	dark	rear	0.51124227093873	0.502164982791162
cage_2	1	6	dark	rear	0.910222346524962	0.910458532252692
cage_2	1	6.5	dark	rear	1	0.998889752414789
cage_2	1	7	dark	rear	1	0.996835794382147
cage_2	1	7.5	dark	rear	0.996916608269096	0.99789064668332
cage_2	1	8	dark	rear	1	0.999333851448873
cage_2	1	8.5	dark	rear	0.77572448551029	0.756855778838681
cage_2	1	9	dark	rear	0.634502103786816	0.608693238592206
cage_2	1	9.5	dark	rear	0.284453781512605	0.290107694015766
cage_2	1	10	dark	rear	0.960729312762973	0.956256245142667
cage_2	1	10.5	dark	rear	0.676141136936432	0.656766959031864
cage_2	1	11	dark	rear	0.794187508732709	0.756536219816819
cage_2	1	11.5	dark	rear	0.989641657334826	0.987676251804152
cage_2	2	0	dark	rear	0.669040636782572	0.682986400222037
cage_2	2	0.5	dark	rear	0.199105770574263	0.201010325302542
cage_2	2	1	dark	rear	0.983875490745934	0.990562895525702
cage_2	2	1.5	dark	rear	0.795835662381219	0.823970245364716
cage_2	2	2	dark	rear	0.712440325751194	0.726990118796492
cage_2	2	2.5	dark	rear	0.817521307810535	0.764738536693683
cage_2	2	3	dark	rear	0.916806958473625	0.921561008104807
cage_2	2	3.5	dark	rear	0.787823652904129	0.754635283668258
cage_2	2	4	dark	rear	0.442719261435166	0.448706561563229
cage_2	2	4.5	dark	rear	0.482874318467776	0.510880426335073
cage_2	2	5	dark	rear	0.723249299719888	0.68629954479849
cage_2	2	5.5	dark	rear	0.353644807205179	0.348728766514933
cage_2	2	6	dark	rear	0.996090477520246	0.999500388586655
cage_2	2	6.5	dark	rear	1	0.999500388586655
cage_2	2	7	dark	rear	0.863725490196078	0.851448873098701
cage_2	2	7.5	dark	rear	0.993580798213787	0.999833462862218
cage_2	2	8	dark	rear	0.987704345396116	0.98934162318197
cage_2	2	8.5	dark	rear	0.997898276586801	0.999555900965915
cage_2	2	9	dark	rear	0.998459167950693	1
cage_2	2	9.5	dark	rear	0.23489838822705	0.227045631175752
cage_2	2	10	dark	rear	0.320056100981767	0.320066611157369
cage_2	2	10.5	dark	rear	0.681653169505725	0.703175308093705
cage_2	2	11	dark	rear	0.20109689213894	0.211613189741312
cage_2	2	11.5	dark	rear	0.175436147941382	0.14676658340272
cage_2	3	0	dark	rear	0.595378151260504	0.580215388031531
cage_2	3	0.5	dark	rear	0.5710677704504	0.544520928166981
cage_2	3	1	dark	rear	0.157703589886856	0.158099256134118
cage_2	3	1.5	dark	rear	0.014600589639197	0.0147654732167638
cage_2	3	2	dark	rear	0.689442733127975	0.681081381147996
cage_2	3	2.5	dark	rear	0.570928441394763	0.56855778838681
cage_2	3	3	dark	rear	0.33057735426009	0.312645719995559
cage_2	3	3.5	dark	rear	0.449416068664697	0.444099034084601
cage_2	3	4	dark	rear	0.361430575035063	0.388053072780769
cage_2	3	4.5	dark	rear	0.738543716615125	0.733096480515155
cage_2	3	5	dark	rear	0.178346621905162	0.197402020650605
cage_2	3	5.5	dark	rear	0.4207205944203	0.428000444099034
cage_2	3	6	dark	rear	0.0322625894234816	0.0580659487065616
cage_2	3	6.5	dark	rear	0.00965845464725644	0.0178194737426446
cage_2	3	7	dark	rear	0.650919732441472	0.657674160421871
cage_2	3	7.5	dark	rear	0.862433862433862	0.861393283374965
cage_2	3	8	dark	rear	0.961899425689873	0.961696458310203
cage_2	3	8.5	dark	rear	1	0.999555900965915
cage_2	3	9	dark	rear	1	0.999722438103697
cage_2	3	9.5	dark	rear	0.913379194159764	0.912568002664594
cage_2	3	10	dark	rear	0.997903856903298	0.999111801931831
cage_2	3	10.5	dark	rear	0.833777154870357	0.829910069945598
cage_2	3	11	dark	rear	0.781945416375088	0.758965249250583
cage_2	3	11.5	dark	rear	0.562543773637764	0.558176973465083
cage_2	4	0	dark	rear	0.693404136389044	0.691090757701915
cage_2	4	0.5	dark	rear	0.741782067422017	0.748764918123786
cage_2	4	1	dark	rear	0.8394611282627	0.847729543688242
cage_2	4	1.5	dark	rear	0.797285954113039	0.787443099811258
cage_2	4	2	dark	rear	0.823027420257415	0.843233040968136
cage_2	4	2.5	dark	rear	0.0494451467902795	0.0455731334998612
cage_2	4	3	dark	rear	0.186033441056625	0.165426890196514
cage_2	4	3.5	dark	rear	0.634190662566396	0.615243699344954
cage_2	4	4	dark	rear	0.452380952380952	0.455065223424924
cage_2	4	4.5	dark	rear	0.407940724171676	0.416120794937271
cage_2	4	5	dark	rear	0.798063429694078	0.76157433107583
cage_2	4	5.5	dark	rear	0.605832286870378	0.62014987510408
cage_2	4	6	dark	rear	0.613056878677501	0.616964583102032
cage_2	4	6.5	dark	rear	0.995933249193661	0.999555925617541
cage_2	4	7	dark	rear	0.407241088969969	0.410958143666038
cage_2	4	7.5	dark	rear	0	0
cage_2	4	8	dark	rear	0.627026271660145	0.612856667036749
cage_2	4	8.5	dark	rear	0.532318860812509	0.536249583657156
cage_2	4	9	dark	rear	1	1
cage_2	4	9.5	dark	rear	0.780511673423738	0.797613100194283
cage_2	4	10	dark	rear	0.382972784368458	0.398911957366493
cage_2	4	10.5	dark	rear	0.760772243984331	0.754080159875652
cage_2	4	11	dark	rear	0.930596285434995	0.937826135228156
cage_2	4	11.5	dark	rear	0.726190476190476	0.715554568668813
cage_2	5	0	dark	rear	0.681945612559574	0.673864771844121
cage_2	5	0.5	dark	rear	0.777731209835149	0.76075492645018
cage_2	5	1	dark	rear	1	0.996613744865105
cage_2	5	1.5	dark	rear	0.978708502591399	0.98073720439658
cage_2	5	2	dark	rear	0.618146122563455	0.634506494948374
cage_2	5	2.5	dark	rear	0.576079362861534	0.576940157655157
cage_2	5	3	dark	rear	0.342677824267782	0.317475296991229
cage_2	5	3.5	dark	rear	0.696888638603407	0.703413821815154
cage_2	5	4	dark	rear	0.292498952367649	0.335239258354613
cage_2	5	4.5	dark	rear	0.683945082656206	0.690796047518597
cage_2	5	5	dark	rear	0.175819557298963	0.179971133562784
cage_2	5	5.5	dark	rear	0.784029430859121	0.652012212045518
cage_2	5	6	dark	rear	0.997624703087886	0.999555900965915
cage_2	5	6.5	dark	rear	0.9976276862964	0.992506244796003
cage_2	5	7	dark	rear	0.995383324006715	0.994615598112684
cage_2	5	7.5	dark	rear	0.997194557441436	0.999500416319734
cage_2	5	8	dark	rear	0.984602463605823	0.992061729765738
cage_2	5	8.5	dark	rear	1	1
cage_2	5	9	dark	rear	0.985560072900603	0.978408081705151
cage_2	5	9.5	dark	rear	0.754339305711086	0.779171755301432
cage_2	5	10	dark	rear	1	1
cage_2	5	10.5	dark	rear	0.986384053902302	0.986343954701899
cage_2	5	11	dark	rear	0.723562412342216	0.679971133562784
cage_2	5	11.5	dark	rear	0.0800223838836038	0.0814366603752637
cage_2	6	0	dark	rear	0.369248035914703	0.416453869212834
cage_2	6	0.5	dark	rear	0.644072524407252	0.643332963250805
cage_2	6	1	dark	rear	0.135833684506251	0.141271162919789
cage_2	6	1.5	dark	rear	0.688513135830073	0.685466859109581
cage_2	6	2	dark	rear	0.435443390964863	0.444518456841521
cage_2	6	2.5	dark	rear	0.435282569064647	0.486288442322638
cage_2	6	3	dark	rear	0.736268343815514	0.7393693793716
cage_2	6	3.5	dark	rear	0.479076277116865	0.472939217318901
cage_2	6	4	dark	rear	0.00727883538633819	0.00976963641409936
cage_2	6	4.5	dark	rear	0.188016239675207	0.181358943044299
cage_2	6	5	dark	rear	0.695518637442412	0.687760199833472
cage_2	6	5.5	dark	rear	0.540866395625964	0.542078383479516
cage_2	6	6	dark	rear	1	0.99517042300433
cage_2	6	6.5	dark	rear	0.481274455002795	0.481514377706229
cage_2	6	7	dark	rear	0	0
cage_2	6	7.5	dark	rear	0.331052778553477	0.332685688908627
cage_2	6	8	dark	rear	0.991052705158675	0.991895192627956
cage_2	6	8.5	dark	rear	0.993139176701204	0.991562118352393
cage_2	6	9	dark	rear	0.847685834502104	0.837348728766515
cage_2	6	9.5	dark	rear	0.300111982082867	0.299045187076718
cage_2	6	10	dark	rear	0.759536118485399	0.715554568668813
cage_2	6	10.5	dark	rear	0.477367979882649	0.467192183857
cage_2	6	11	dark	rear	0.375825720309206	0.378483401798601
cage_2	6	11.5	dark	rear	0	0
cage_2	7	0	dark	rear	0.679166083671471	0.674364383257466
cage_2	7	0.5	dark	rear	0.357222844344905	0.3590540690574
cage_2	7	1	dark	rear	0.0418533034714446	0.0427445320306428
cage_2	7	1.5	dark	rear	0.251015548396134	0.258465637837238
cage_2	7	2	dark	rear	0.534395973154362	0.53721898417985
cage_2	7	2.5	dark	rear	0.114185883997205	0.117464194515377
cage_2	7	3	dark	rear	0.509513150531617	0.512601310092151
cage_2	7	3.5	dark	rear	0.583065530250105	0.550405240368602
cage_2	7	4	dark	rear	0.238935574229692	0.207882320288648
cage_2	7	4.5	dark	rear	0.771841256485766	0.780948151437771
cage_2	7	5	dark	rear	0.56090373280943	0.579961143491535
cage_2	7	5.5	dark	rear	0.986159653292325	0.987010103253025
cage_2	7	6	dark	rear	0.555680067236308	0.508742714404663
cage_2	7	6.5	dark	rear	0.0293542074363992	0.0308093704896192
cage_2	7	7	dark	rear	0.0159151193633952	0.0170423004329966
cage_2	7	7.5	dark	rear	0	0
cage_2	7	8	dark	rear	0	0
cage_2	7	8.5	dark	rear	0.505508297308604	0.505939824580881
cage_2	7	9	dark	rear	0.672445127918356	0.652436993449539
cage_2	7	9.5	dark	rear	0.210047579065211	0.210491257285595
cage_2	7	10	dark	rear	0.947287472035794	0.94082708853733
cage_2	7	10.5	dark	rear	0.653840772352036	0.615299211724215
cage_2	7	11	dark	rear	0.906419718702131	0.85516820250916
cage_2	7	11.5	dark	rear	0.960710290827741	0.895248140335295
cage_2	1	0	light	front	0.312701302338608	0.294493171977351
cage_2	1	0.5	light	front	0.178120617110799	0.172032863328522
cage_2	1	1	light	front	0.00743338008415147	0.00688353502831131
cage_2	1	1.5	light	front	0.0372295588648497	0.028477850560675
cage_2	1	2	light	front	0	0
cage_2	1	2.5	light	front	0	0
cage_2	1	3	light	front	0	0
cage_2	1	3.5	light	front	0.345997476517594	0.313294476824868
cage_2	1	4	light	front	0.00851836335707304	0.00588431220162096
cage_2	1	4.5	light	front	0	0
cage_2	1	5	light	front	0	0
cage_2	1	5.5	light	front	0	0
cage_2	1	6	light	front	0	0
cage_2	1	6.5	light	front	0.0903370158019857	0.0885977572998779
cage_2	1	7	light	front	0	0
cage_2	1	7.5	light	front	0	0
cage_2	1	8	light	front	0	0
cage_2	1	8.5	light	front	0.039960877462624	0.0392472521372266
cage_2	1	9	light	front	0.026578540289692	0.025868768735428
cage_2	1	9.5	light	front	0	0
cage_2	1	10	light	front	0	0
cage_2	1	10.5	light	front	0.0274856261393914	0.0283668258021539
cage_2	1	11	light	front	0	0
cage_2	1	11.5	light	front	0.0588564238780931	0.0575631418262559
cage_2	2	0	light	front	0.00126068076761451	0.000943710447429777
cage_2	2	0.5	light	front	0	0
cage_2	2	1	light	front	0.259471550398434	0.283723770400799
cage_2	2	1.5	light	front	0.149088359046283	0.140438523452678
cage_2	2	2	light	front	0.0420730008358874	0.029586455731335
cage_2	2	2.5	light	front	0	0
cage_2	2	3	light	front	0	0
cage_2	2	3.5	light	front	0.0484322508398656	0.0355279227267681
cage_2	2	4	light	front	0.00153609831029186	0.00105479376006218
cage_2	2	4.5	light	front	0	0
cage_2	2	5	light	front	0	0
cage_2	2	5.5	light	front	0	0
cage_2	2	6	light	front	0	0
cage_2	2	6.5	light	front	0.075091061922107	0.0748820427421593
cage_2	2	7	light	front	0	0
cage_2	2	7.5	light	front	0.020413870246085	0.0175974242256023
cage_2	2	8	light	front	0	0
cage_2	2	8.5	light	front	0	0
cage_2	2	9	light	front	0.00447364742066266	0.00416342844454313
cage_2	2	9.5	light	front	0	0
cage_2	2	10	light	front	0	0
cage_2	2	10.5	light	front	0	0
cage_2	2	11	light	front	0.0185133239831697	0.0173198623292994
cage_2	2	11.5	light	front	0.0315700855900098	0.0305318085933163
cage_2	3	0	light	front	0.0281709880868956	0.0262018430109914
cage_2	3	0.5	light	front	0.248182326621924	0.211212878157091
cage_2	3	1	light	front	0.00362824448785934	0.00255356944598646
cage_2	3	1.5	light	front	0	0
cage_2	3	2	light	front	0	0
cage_2	3	2.5	light	front	0	0
cage_2	3	3	light	front	0	0
cage_2	3	3.5	light	front	0.277653003930376	0.277672921061397
cage_2	3	4	light	front	0.45527201346046	0.422393693793716
cage_2	3	4.5	light	front	0	0
cage_2	3	5	light	front	0	0
cage_2	3	5.5	light	front	0	0
cage_2	3	6	light	front	0	0
cage_2	3	6.5	light	front	0	0
cage_2	3	7	light	front	0.00434173669467787	0.00321971799711336
cage_2	3	7.5	light	front	0	0
cage_2	3	8	light	front	0	0
cage_2	3	8.5	light	front	0.00210585427488418	0.0015543466192961
cage_2	3	9	light	front	0	0
cage_2	3	9.5	light	front	0.0279602963791416	0.027700677251027
cage_2	3	10	light	front	0.00559910414333707	0.00538470078827579
cage_2	3	10.5	light	front	0	0
cage_2	3	11	light	front	0.0169610316792823	0.0168202509159543
cage_2	3	11.5	light	front	0.102963899424076	0.0968637246738829
cage_2	4	0	light	front	0.993841847445766	1
cage_2	4	0.5	light	front	0.5625	0.554759922286983
cage_2	4	1	light	front	0.0273124032099113	0.0289774619740202
cage_2	4	1.5	light	front	0	0
cage_2	4	2	light	front	0	0
cage_2	4	2.5	light	front	0.321573568528629	0.315514848737163
cage_2	4	3	light	front	0	0
cage_2	4	3.5	light	front	0	0
cage_2	4	4	light	front	0	0
cage_2	4	4.5	light	front	0	0
cage_2	4	5	light	front	0	0
cage_2	4	5.5	light	front	0	0
cage_2	4	6	light	front	0.0288111888111888	0.0234817364272233
cage_2	4	6.5	light	front	0	0
cage_2	4	7	light	front	0	0
cage_2	4	7.5	light	front	0	0
cage_2	4	8	light	front	0	0
cage_2	4	8.5	light	front	0	0
cage_2	4	9	light	front	0.117490919251187	0.111740216486261
cage_2	4	9.5	light	front	0	0
cage_2	4	10	light	front	0	0
cage_2	4	10.5	light	front	0	0
cage_2	4	11	light	front	0.047699214365881	0.0343066503830354
cage_2	5	0	light	front	0.986259113853057	0.986288442322638
cage_2	5	0.5	light	front	0.983622620380739	0.983346286221828
cage_2	5	1	light	front	0.942620650953984	0.941823026534917
cage_2	5	1.5	light	front	0	0
cage_2	5	2	light	front	0	0
cage_2	5	2.5	light	front	0.242729306487696	0.2393693793716
cage_2	5	3	light	front	0.105676243868255	0.0767181081381148
cage_2	5	3.5	light	front	0	0
cage_2	5	4	light	front	0	0
cage_2	5	4.5	light	front	0.223697079782032	0.207116687021206
cage_2	5	5	light	front	0	0
cage_2	5	5.5	light	front	0	0
cage_2	5	6	light	front	0	0
cage_2	5	6.5	light	front	0.00683022023975467	0.00666148551126901
cage_2	5	7	light	front	0	0
cage_2	5	7.5	light	front	0	0
cage_2	5	8	light	front	0	0
cage_2	5	8.5	light	front	0.176404808498742	0.175954706927176
cage_2	5	9	light	front	0	0
cage_2	5	9.5	light	front	0	0
cage_2	5	10	light	front	0.00168067226890756	0.000999222826690352
cage_2	5	10.5	light	front	0.00974658869395711	0.00960364161207949
cage_2	5	11	light	front	0	0
cage_2	5	11.5	light	front	0.00770847932725999	0.00677251026979016
cage_2	6	0	light	front	1	1
cage_2	6	0.5	light	front	0.0227717239452361	0.0224825136005329
cage_2	6	1	light	front	0.293878694495027	0.282891084711891
cage_2	6	1.5	light	front	0.0173208548679983	0.0145997557455313
cage_2	6	2	light	front	0.0679815358791439	0.0676695903186411
cage_2	6	2.5	light	front	0.0425918167853652	0.0424114577550794
cage_2	6	3	light	front	0.106591865357644	0.106805817697347
cage_2	6	3.5	light	front	0.00615556799104645	0.00721660930387476
cage_2	6	4	light	front	0.00364605244706212	0.00333074275563451
cage_2	6	4.5	light	front	0	0
cage_2	6	5	light	front	0.00964765100671141	0.00927056733651604
cage_2	6	5.5	light	front	0	0
cage_2	6	6	light	front	0.0951979780960404	0.0970857618651124
cage_2	6	6.5	light	front	0.798291077181678	0.797102253802598
cage_2	6	7	light	front	0.0569904548006738	0.0502387032308205
cage_2	6	7.5	light	front	0	0
cage_2	6	8	light	front	0	0
cage_2	6	8.5	light	front	0	0
cage_2	6	9	light	front	0	0
cage_2	6	9.5	light	front	0	0
cage_2	6	10	light	front	0.000419991600167997	0.000444099034084601
cage_2	6	10.5	light	front	0	0
cage_2	6	11	light	front	0.0173693794649111	0.0160430776063062
cage_2	6	11.5	light	front	0.346621905161561	0.345101304468498
cage_2	7	0	light	front	0.61087807606264	0.61296769179527
cage_2	7	0.5	light	front	0.736068328199384	0.725935383590541
cage_2	7	1	light	front	0.730165405102327	0.663372932163872
cage_2	7	1.5	light	front	1	1
cage_2	7	2	light	front	0.929233361415333	0.90640612856667
cage_2	7	2.5	light	front	1	1
cage_2	7	3	light	front	0.213647781188948	0.212822647793505
cage_2	7	3.5	light	front	0	0
cage_2	7	4	light	front	0	0
cage_2	7	4.5	light	front	0	0
cage_2	7	5	light	front	0	0
cage_2	7	5.5	light	front	0	0
cage_2	7	6	light	front	0.00168090769015268	0.000999222826690352
cage_2	7	6.5	light	front	0.142636746143057	0.137337626290663
cage_2	7	7	light	front	0	0
cage_2	7	7.5	light	front	0	0
cage_2	7	8	light	front	0	0
cage_2	7	8.5	light	front	0.0294323756131745	0.0291423813488759
cage_2	7	9	light	front	0	0
cage_2	7	9.5	light	front	0.00644709180098108	0.00649494837348729
cage_2	7	10	light	front	0	0
cage_2	7	10.5	light	front	0.0032158836689038	0.00283113134228933
cage_2	7	11	light	front	0.0612130550497268	0.0596202953258577
cage_2	7	11.5	light	front	0.272154556908862	0.258188075940935
cage_2	1	0	dark	front	0.277684563758389	0.253191961807483
cage_2	1	0.5	dark	front	0.192501398992725	0.145331408904186
cage_2	1	1	dark	front	0.839786756453423	0.833407349839014
cage_2	1	1.5	dark	front	0.238760122870706	0.237537470856001
cage_2	1	2	dark	front	0.551830551269463	0.535860997002331
cage_2	1	2.5	dark	front	0.489185393258427	0.481181303430665
cage_2	1	3	dark	front	0.0718386780562946	0.0653899528170969
cage_2	1	3.5	dark	front	0.390926911229348	0.362329299433774
cage_2	1	4	dark	front	0.288923206514109	0.292161652048407
cage_2	1	4.5	dark	front	0.550118831259611	0.548986955315015
cage_2	1	5	dark	front	0.13330523949993	0.0831575441323415
cage_2	1	5.5	dark	front	0.296093310848791	0.290218718774287
cage_2	1	6	dark	front	0.0890784505663544	0.0891528810924836
cage_2	1	6.5	dark	front	0	0.000166537137781725
cage_2	1	7	dark	front	0	0.000166537137781725
cage_2	1	7.5	dark	front	0.00112123335669236	0.000888148764918124
cage_2	1	8	dark	front	0	0.000166537137781725
cage_2	1	8.5	dark	front	0.138317233655327	0.137282113911402
cage_2	1	9	dark	front	0.326367461430575	0.325024980570667
cage_2	1	9.5	dark	front	0.687535014005602	0.681969579216165
cage_2	1	10	dark	front	0	0
cage_2	1	10.5	dark	front	0.0989918790254831	0.148495614522038
cage_2	1	11	dark	front	0.0166270783847981	0.0162642242575631
cage_2	1	11.5	dark	front	0.00769876819708847	0.00538470078827579
cage_2	2	0	dark	front	0.225946096913839	0.219150707743547
cage_2	2	0.5	dark	front	0.770713986307112	0.772288220273121
cage_2	2	1	dark	front	0.00406618059450365	0.00449650272010658
cage_2	2	1.5	dark	front	0.0953046394633874	0.101421116909071
cage_2	2	2	dark	front	0.125947767481045	0.175752192738981
cage_2	2	2.5	dark	front	0.131898840296213	0.128844232263795
cage_2	2	3	dark	front	0.0688832772166106	0.0662262684578661
cage_2	2	3.5	dark	front	0.154933519944017	0.1467192183857
cage_2	2	4	dark	front	0.46146314169814	0.488619962251582
cage_2	2	4.5	dark	front	0.210541031734936	0.235094926168536
cage_2	2	5	dark	front	0.148879551820728	0.168591095814367
cage_2	2	5.5	dark	front	0.49774838164931	0.483790385255912
cage_2	2	6	dark	front	0	0.0002220495170423
cage_2	2	6.5	dark	front	0	0.0002220495170423
cage_2	2	7	dark	front	0.0746498599439776	0.0712778949705784
cage_2	2	7.5	dark	front	0	0
cage_2	2	8	dark	front	0.00922174095291323	0.00960364161207949
cage_2	2	8.5	dark	front	0	0.000166537137781725
cage_2	2	9	dark	front	0	0
cage_2	2	9.5	dark	front	0.701892081289418	0.697513045409126
cage_2	2	10	dark	front	0.577980364656381	0.575520399666944
cage_2	2	10.5	dark	front	0.253700083775482	0.229044076829133
cage_2	2	11	dark	front	0.689354521164393	0.660874875097147
cage_2	2	11.5	dark	front	0.811584089323098	0.809214543436026
cage_2	3	0	dark	front	0.355602240896359	0.354057954923948
cage_2	3	0.5	dark	front	0.379963519012207	0.399744643055401
cage_2	3	1	dark	front	0.833915351306048	0.83207505273676
cage_2	3	1.5	dark	front	0.984416678365857	0.984124340827089
cage_2	3	2	dark	front	0.277653318398208	0.277339846785833
cage_2	3	2.5	dark	front	0.395462820333287	0.36488286887976
cage_2	3	3	dark	front	0.642797085201794	0.644332186077495
cage_2	3	3.5	dark	front	0.483607710707753	0.458587765071611
cage_2	3	4	dark	front	0.462412342215989	0.412257813801144
cage_2	3	4.5	dark	front	0.223643519820073	0.224825136005329
cage_2	3	5	dark	front	0.767659812561197	0.765016098589986
cage_2	3	5.5	dark	front	0.512547315295107	0.513989119573665
cage_2	3	6	dark	front	0.903913592369196	0.915843233040968
cage_2	3	6.5	dark	front	0.981243001119821	0.979182857777284
cage_2	3	7	dark	front	0.219202898550725	0.204329725228976
cage_2	3	7.5	dark	front	0.0750487329434698	0.0709963918956425
cage_2	3	8	dark	front	0.00224121025353691	0.00233151992894415
cage_2	3	8.5	dark	front	0	0.000166537137781725
cage_2	3	9	dark	front	0	0
cage_2	3	9.5	dark	front	0.0842341709953671	0.0839902298212501
cage_2	3	10	dark	front	0	0.000166537137781725
cage_2	3	10.5	dark	front	0.0765241765942537	0.0422449206172977
cage_2	3	11	dark	front	0.152274317704689	0.149994448762074
cage_2	3	11.5	dark	front	0.435635243031237	0.430387476407239
cage_2	4	0	dark	front	0.196757965343767	0.194449070219262
cage_2	4	0.5	dark	front	0.24367044341866	0.242187066333611
cage_2	4	1	dark	front	0.0717092337917485	0.115354724103475
cage_2	4	1.5	dark	front	0.142697257974259	0.134839569223937
cage_2	4	2	dark	front	0.0552602126468942	0.0626179638059287
cage_2	4	2.5	dark	front	0.940441073184436	0.937663058562309
cage_2	4	3	dark	front	0.794435857805255	0.794548684356612
cage_2	4	3.5	dark	front	0.255381604696673	0.252747862773398
cage_2	4	4	dark	front	0.541176470588235	0.529669719678046
cage_2	4	4.5	dark	front	0.584789598769747	0.582158321305651
cage_2	4	5	dark	front	0.129385349424642	0.138614411013656
cage_2	4	5.5	dark	front	0.1905957862425	0.178961976131002
cage_2	4	6	dark	front	0.381619501260857	0.381592095037193
cage_2	4	6.5	dark	front	0	0.000166527893422148
cage_2	4	7	dark	front	0.531153522312658	0.505329188409015
cage_2	4	7.5	dark	front	1	1
cage_2	4	8	dark	front	0.309670206819452	0.325469079604752
cage_2	4	8.5	dark	front	0.284098841267625	0.293216387254358
cage_2	4	9	dark	front	0	0
cage_2	4	9.5	dark	front	0.173214036068782	0.168415209547599
cage_2	4	10	dark	front	0.55715282623866	0.55595647829466
cage_2	4	10.5	dark	front	0.117375489647454	0.141223492838903
cage_2	4	11	dark	front	0.0583717357910906	0.0557344287776174
cage_2	4	11.5	dark	front	0.271848739495798	0.270733873653825
cage_2	5	0	dark	front	0.101906363891225	0.0662262684578661
cage_2	5	0.5	dark	front	0.103101424979044	0.100249791840133
cage_2	5	1	dark	front	0	0.000166537137781725
cage_2	5	1.5	dark	front	0.00742400896484101	0.00777173309648051
cage_2	5	2	dark	front	0.208105455055392	0.236760297546353
cage_2	5	2.5	dark	front	0.421685063574123	0.421283446208504
cage_2	5	3	dark	front	0.584379358437936	0.570223159764628
cage_2	5	3.5	dark	front	0.145853864564269	0.124562864279767
cage_2	5	4	dark	front	0.414303673697444	0.478350172088376
cage_2	5	4.5	dark	front	0.22359204258896	0.227378705451316
cage_2	5	5	dark	front	0.817035584197254	0.80981458865327
cage_2	5	5.5	dark	front	0.078554425449037	0.152262003885651
cage_2	5	6	dark	front	0	0.000166537137781725
cage_2	5	6.5	dark	front	0	0.000166527893422148
cage_2	5	7	dark	front	0.00195858981533296	0.00210935331668054
cage_2	5	7.5	dark	front	0	0.000166527893422148
cage_2	5	8	dark	front	0.00699888017917133	0.00699455978683246
cage_2	5	8.5	dark	front	0	0
cage_2	5	9	dark	front	0.0120566381606617	0.0114342806394316
cage_2	5	9.5	dark	front	0.0992441209406495	0.0966470522926613
cage_2	5	10	dark	front	0	0
cage_2	5	10.5	dark	front	0.0124929814710837	0.0121016986788054
cage_2	5	11	dark	front	0.223562412342216	0.219940046630399
cage_2	5	11.5	dark	front	0.898153329602686	0.894193405129344
cage_2	6	0	dark	front	0.507996632996633	0.513711557677362
cage_2	6	0.5	dark	front	0.35258019525802	0.353169756855779
cage_2	6	1	dark	front	0.857002387975839	0.856286427976686
cage_2	6	1.5	dark	front	0.306875349357183	0.307816142999889
cage_2	6	2	dark	front	0.536530953708868	0.531668054399112
cage_2	6	2.5	dark	front	0.429252559248352	0.408793160874875
cage_2	6	3	dark	front	0.0990915443745632	0.13417342067281
cage_2	6	3.5	dark	front	0.424492652204339	0.379794615598113
cage_2	6	4	dark	front	0.989221724524076	0.989286705523175
cage_2	6	4.5	dark	front	0.599608007839843	0.522149439324969
cage_2	6	5	dark	front	0.21150355996091	0.191340549542048
cage_2	6	5.5	dark	front	0.31837936352166	0.334573109803486
cage_2	6	6	dark	front	0	0.000166537137781725
cage_2	6	6.5	dark	front	0.402040245947457	0.40446319529255
cage_2	6	7	dark	front	1	1
cage_2	6	7.5	dark	front	0.664618821558224	0.66309537026757
cage_2	6	8	dark	front	0.00657066964909828	0.00616187409792384
cage_2	6	8.5	dark	front	0.00280033604032484	0.00288664372154991
cage_2	6	9	dark	front	0.0848527349228611	0.15254801820806
cage_2	6	9.5	dark	front	0.67973124300112	0.676806927944932
cage_2	6	10	dark	front	0.0873270923571329	0.152825580104363
cage_2	6	10.5	dark	front	0.194747136071528	0.173920284223382
cage_2	6	11	dark	front	0.527477160927618	0.52509159542578
cage_2	6	11.5	dark	front	1	1
cage_2	7	0	dark	front	0.222191129145096	0.233540579549239
cage_2	7	0.5	dark	front	0.561590145576708	0.560397468635506
cage_2	7	1	dark	front	0.949188129899216	0.94693016542689
cage_2	7	1.5	dark	front	0.700098052948592	0.691462196069724
cage_2	7	2	dark	front	0.411353467561521	0.39300582847627
cage_2	7	2.5	dark	front	0.876450034940601	0.861774175641168
cage_2	7	3	dark	front	0.41606043648573	0.396358387920506
cage_2	7	3.5	dark	front	0.326673187089563	0.327078938603309
cage_2	7	4	dark	front	0.619607843137255	0.61398834304746
cage_2	7	4.5	dark	front	0.161407937175712	0.153325191517708
cage_2	7	5	dark	front	0.116615211900084	0.124396336386345
cage_2	7	5.5	dark	front	0.00964630225080386	0.00993671588764294
cage_2	7	6	dark	front	0.215856562543774	0.262059394948654
cage_2	7	6.5	dark	front	0.966592116298574	0.962862218274675
cage_2	7	7	dark	front	0.980036297640653	0.927667369823471
cage_2	7	7.5	dark	front	0.939733707077786	0.91695348062618
cage_2	7	8	dark	front	0.99859865470852	1
cage_2	7	8.5	dark	front	0.493933900432297	0.492006217386477
cage_2	7	9	dark	front	0.233328673283937	0.225213722660153
cage_2	7	9.5	dark	front	0.602155051777218	0.725950596724951
cage_2	7	10	dark	front	0.0487975391498881	0.0480155426033861
cage_2	7	10.5	dark	front	0.177137260388974	0.154379926723659
cage_2	7	11	dark	front	0.0674000835538226	0.0733873653824803
cage_2	7	11.5	dark	front	0.0310402684563758	0.0293660486288442
cage_3	1	0	light	rear	1	1
cage_3	1	0.5	light	rear	0.486301369863014	0.523537248806484
cage_3	1	1	light	rear	0.999437570303712	1
cage_3	1	1.5	light	rear	0.617354793561931	0.780349708576186
cage_3	1	2	light	rear	0.170331979268805	0.270400799378261
cage_3	1	2.5	light	rear	0	0
cage_3	1	3	light	rear	0.0942049272116461	0.0657785179017485
cage_3	1	3.5	light	rear	0.279529213955443	0.285167092261574
cage_3	1	4	light	rear	1	1
cage_3	1	4.5	light	rear	1	0.999611413345176
cage_3	1	5	light	rear	1	0.999611413345176
cage_3	1	5.5	light	rear	0.673055400111919	0.698678805373598
cage_3	1	6	light	rear	1	1
cage_3	1	6.5	light	rear	1	0.999611413345176
cage_3	1	7	light	rear	0.990185081323612	0.996780282002887
cage_3	1	7.5	light	rear	1	0.999833472106578
cage_3	1	8	light	rear	1	1
cage_3	1	8.5	light	rear	0.98472533632287	0.970689463750416
cage_3	1	9	light	rear	0.994385176866929	0.993783303730018
cage_3	1	9.5	light	rear	1	1
cage_3	1	10	light	rear	0.988786094757499	0.951593205284779
cage_3	1	10.5	light	rear	0.915559904934992	0.912512490285334
cage_3	2	0	light	rear	1	1
cage_3	2	0.5	light	rear	1	1
cage_3	2	1	light	rear	0.732856541859487	0.746585988675475
cage_3	2	1.5	light	rear	0.999300992590521	0.999555900965915
cage_3	2	2	light	rear	1	1
cage_3	2	2.5	light	rear	0.9990219365656	1
cage_3	2	3	light	rear	0.880089548062124	0.912790052181637
cage_3	2	3.5	light	rear	1	0.999611413345176
cage_3	2	4	light	rear	0.998177995795375	1
cage_3	2	4.5	light	rear	1	0.999833462862218
cage_3	2	5	light	rear	1	0.999611413345176
cage_3	2	5.5	light	rear	1	0.999611413345176
cage_3	2	6	light	rear	0.994271342741372	0.994781836349506
cage_3	2	6.5	light	rear	1	0.999611434915348
cage_3	2	7	light	rear	1	0.999611434915348
cage_3	2	7.5	light	rear	1	0.999833462862218
cage_3	2	8	light	rear	0.893882122357553	0.921172421449983
cage_3	2	8.5	light	rear	1	1
cage_3	2	9	light	rear	1	1
cage_3	2	9.5	light	rear	0.999303135888502	1
cage_3	2	10	light	rear	0.999301480860576	0.999666925724436
cage_3	2	10.5	light	rear	0.904675505931612	0.909625846563784
cage_3	2	11	light	rear	0.976273551988835	0.983235261463306
cage_3	2	11.5	light	rear	0.958106409719313	0.9503746877602
cage_3	3	0	light	rear	0.842053721320649	0.847682486816542
cage_3	3	0.5	light	rear	1	0.999555900965915
cage_3	3	1	light	rear	0.960688304420817	0.971412711629198
cage_3	3	1.5	light	rear	0.966254218222722	0.968246919062951
cage_3	3	2	light	rear	1	0.999944487620739
cage_3	3	2.5	light	rear	1	0.999611434915348
cage_3	3	3	light	rear	1	0.999888975241479
cage_3	3	3.5	light	rear	0.990326650778074	0.993949486538995
cage_3	3	4	light	rear	1	1
cage_3	3	4.5	light	rear	1	0.999611413345176
cage_3	3	5	light	rear	0.998597672135745	0.999944490702193
cage_3	3	5.5	light	rear	0.990216631726066	0.994837348728767
cage_3	3	6	light	rear	0.988920056100982	0.996946819140668
cage_3	3	6.5	light	rear	1	1
cage_3	3	7	light	rear	0.973067751437789	0.981070278672144
cage_3	3	7.5	light	rear	1	0.999611413345176
cage_3	3	8	light	rear	0.895083345006303	0.910458532252692
cage_3	3	8.5	light	rear	1	1
cage_3	3	9	light	rear	1	1
cage_3	3	9.5	light	rear	0.998602766522286	1
cage_3	3	10	light	rear	1	1
cage_3	3	10.5	light	rear	0.998881588144834	0.999611413345176
cage_3	3	11	light	rear	0.992814877430262	0.974243685817374
cage_3	3	11.5	light	rear	0.988672912879318	0.974630842677917
cage_3	4	0	light	rear	0.865586139443901	0.870489619185078
cage_3	4	0.5	light	rear	0.905028715506373	0.906128566670367
cage_3	4	1	light	rear	0.954003646052447	0.958754302209393
cage_3	4	1.5	light	rear	1	1
cage_3	4	2	light	rear	0.706838565022421	0.706228488953037
cage_3	4	2.5	light	rear	1	0.999611413345176
cage_3	4	3	light	rear	1	0.999555900965915
cage_3	4	3.5	light	rear	1	1
cage_3	4	4	light	rear	1	1
cage_3	4	4.5	light	rear	0.993856464674672	0.995281447762851
cage_3	4	5	light	rear	0.999299719887955	0.999611413345176
cage_3	4	5.5	light	rear	1	1
cage_3	4	6	light	rear	0.96844762305427	0.969690240923726
cage_3	4	6.5	light	rear	1	1
cage_3	4	7	light	rear	1	0.999944487620739
cage_3	4	7.5	light	rear	0.921291765692716	0.947485289219496
cage_3	4	8	light	rear	1	1
cage_3	4	8.5	light	rear	1	1
cage_3	4	9	light	rear	0.670072788353863	0.769512601310092
cage_3	4	9.5	light	rear	0.972859541130386	0.980903741534362
cage_3	4	10	light	rear	0.967949615115465	0.968357943821472
cage_3	4	10.5	light	rear	1	1
cage_3	4	11	light	rear	1	0.999611413345176
cage_3	4	11.5	light	rear	0.848765432098765	0.856341937274493
cage_3	5	0	light	rear	1	1
cage_3	5	0.5	light	rear	1	1
cage_3	5	1	light	rear	1	0.999888975241479
cage_3	5	1.5	light	rear	0.999297555493116	0.999611413345176
cage_3	5	2	light	rear	1	0.999666925724436
cage_3	5	2.5	light	rear	0.976157082748948	0.98168091484401
cage_3	5	3	light	rear	0.971368421052632	0.981902964361053
cage_3	5	3.5	light	rear	1	1
cage_3	5	4	light	rear	1	1
cage_3	5	4.5	light	rear	0.937438905180841	0.956980294199278
cage_3	5	5	light	rear	0.869632116379913	0.906239591428889
cage_3	5	5.5	light	rear	1	1
cage_3	5	6	light	rear	1	0.999666925724436
cage_3	5	6.5	light	rear	0.955791829882485	0.969468191406684
cage_3	5	7	light	rear	1	1
cage_3	5	7.5	light	rear	0.99776161163962	0.998778727656267
cage_3	5	8	light	rear	1	0.999611413345176
cage_3	5	8.5	light	rear	1	0.999611413345176
cage_3	5	9	light	rear	0.972438752783964	0.976740313089819
cage_3	5	9.5	light	rear	1	1
cage_3	5	10	light	rear	1	1
cage_3	6	0	light	rear	0.0002808199943836	0.00360810435747988
cage_3	6	0.5	light	rear	0.327145847871598	0.347765750763253
cage_3	6	1	light	rear	0	0
cage_3	6	1.5	light	rear	0	0
cage_3	6	2	light	rear	0.422564821303434	0.423948040413012
cage_3	6	2.5	light	rear	0	0
cage_3	6	3	light	rear	0	0
cage_3	6	3.5	light	rear	0	0
cage_3	6	4	light	rear	0	0
cage_3	6	4.5	light	rear	0	0
cage_3	6	5	light	rear	0.317686504610226	0.325395503746878
cage_3	6	5.5	light	rear	0.252094972067039	0.560088814876492
cage_3	6	6	light	rear	0.84276113133576	0.750749417120018
cage_3	6	6.5	light	rear	0.881991051454139	0.969246141889641
cage_3	6	7	light	rear	0.997053045186641	0.958698789830132
cage_3	6	7.5	light	rear	0.802322327923895	1
cage_3	6	8	light	rear	1	1
cage_3	6	8.5	light	rear	1	0.999611413345176
cage_3	6	9	light	rear	1	0.999666925724436
cage_3	6	9.5	light	rear	1	1
cage_3	6	10	light	rear	1	1
cage_3	6	10.5	light	rear	0.999157303370787	1
cage_3	6	11	light	rear	1	0.999611413345176
cage_3	6	11.5	light	rear	0.902469828795958	0.893693793715999
cage_3	7	0	light	rear	0.986860497623707	0.990229821250139
cage_3	7	0.5	light	rear	0.99803949026747	1
cage_3	7	1	light	rear	0.996776454099509	0.999666944213156
cage_3	7	1.5	light	rear	0.841929188737106	0.850005551237926
cage_3	7	2	light	rear	1	0.999611413345176
cage_3	7	2.5	light	rear	0.999441652707984	0.999833472106578
cage_3	7	3	light	rear	0.972545174394173	0.975463528366826
cage_3	7	3.5	light	rear	1	0.999888981404385
cage_3	7	4	light	rear	0.99901616303584	1
cage_3	7	4.5	light	rear	1	0.999611413345176
cage_3	7	5	light	rear	1	0.999888975241479
cage_3	7	5.5	light	rear	1	1
cage_3	7	6	light	rear	1	0.999611413345176
cage_3	7	6.5	light	rear	0.999158957106812	1
cage_3	7	7	light	rear	1	0.999611434915348
cage_3	7	7.5	light	rear	1	0.999611413345176
cage_3	7	8	light	rear	0.704749859471613	0.73165315865438
cage_3	7	8.5	light	rear	0.986282194848824	0.986843566115244
cage_3	7	9	light	rear	1	0.999833472106578
cage_3	7	9.5	light	rear	1	1
cage_3	7	10	light	rear	0.991191275167785	0.996447207727323
cage_3	7	10.5	light	rear	1	0.999888975241479
cage_3	7	11	light	rear	1	1
cage_3	7	11.5	light	rear	0.930365615406084	0.94404352170534
cage_3	1	0	dark	rear	0.639748075577327	0.555734428777617
cage_3	1	0.5	dark	rear	0.940569196428571	0.930006660746004
cage_3	1	1	dark	rear	0.966115933912069	0.966692572443655
cage_3	1	1.5	dark	rear	0.796778711484594	0.789163983568336
cage_3	1	2	dark	rear	0.829637945551501	0.838070389696902
cage_3	1	2.5	dark	rear	0.914477361654556	0.916847071884541
cage_3	1	3	dark	rear	0.989908899789769	0.990673920284223
cage_3	1	3.5	dark	rear	1	0.999611413345176
cage_3	1	4	dark	rear	0.743607656839458	0.746197402020651
cage_3	1	4.5	dark	rear	0.86281638931618	0.844343288553347
cage_3	1	5	dark	rear	0.377168438724119	0.390474075718885
cage_3	1	5.5	dark	rear	0.710890535439676	0.691739757966026
cage_3	1	6	dark	rear	0	0
cage_3	1	6.5	dark	rear	0.0675411666201507	0.0729947266167083
cage_3	1	7	dark	rear	0	0
cage_3	1	7.5	dark	rear	0.00587084148727984	0.00632805995004163
cage_3	1	8	dark	rear	0.00851360781577111	0.0125451013044685
cage_3	1	8.5	dark	rear	0.812299091544375	0.842566892417009
cage_3	1	9	dark	rear	0.999019745133735	1
cage_3	1	9.5	dark	rear	0.978479597540525	0.963139780170978
cage_3	1	10	dark	rear	0.699761604263077	0.758188075940935
cage_3	1	10.5	dark	rear	0.836511497476164	0.814921727545243
cage_3	1	11	dark	rear	0.99860002799944	1
cage_3	1	11.5	dark	rear	1	1
cage_3	2	0	dark	rear	0.927731092436975	0.918840901521039
cage_3	2	0.5	dark	rear	0.914538310412574	0.901021427778395
cage_3	2	1	dark	rear	0.841803163936721	0.873549819594782
cage_3	2	1.5	dark	rear	0.669931439764936	0.648717664039081
cage_3	2	2	dark	rear	0.576863681033272	0.579493727101144
cage_3	2	2.5	dark	rear	0.811458187421207	0.81187898973078
cage_3	2	3	dark	rear	0.60270308320428	0.610636171866326
cage_3	2	3.5	dark	rear	0.785062473676822	0.796047518596647
cage_3	2	4	dark	rear	0.830103903397922	0.831695809048016
cage_3	2	4.5	dark	rear	0.803274101021408	0.791162429221716
cage_3	2	5	dark	rear	0.532046767150303	0.565560119906739
cage_3	2	5.5	dark	rear	1	1
cage_3	2	6	dark	rear	1	0.999611413345176
cage_3	2	6.5	dark	rear	0.996080078398432	0.99811257910514
cage_3	2	7	dark	rear	1	1
cage_3	2	7.5	dark	rear	0.968440161988549	0.968526228143214
cage_3	2	8	dark	rear	0.999439775910364	1
cage_3	2	8.5	dark	rear	0.860835545619673	0.836738092594649
cage_3	2	9	dark	rear	0.621781342338539	0.634637801831807
cage_3	2	9.5	dark	rear	0.976610644257703	0.982791162429222
cage_3	2	10	dark	rear	0.660834266517357	0.718219162873321
cage_3	2	10.5	dark	rear	0.951216102879508	0.976074164538692
cage_3	2	11	dark	rear	0.880872483221476	0.882036194071278
cage_3	2	11.5	dark	rear	1	1
cage_3	3	0	dark	rear	0.801427371956339	0.804429887864994
cage_3	3	0.5	dark	rear	0.363240662735187	0.393749306095259
cage_3	3	1	dark	rear	0.0884334643458731	0.0804374375485733
cage_3	3	1.5	dark	rear	0.289090909090909	0.351448873098701
cage_3	3	2	dark	rear	0.0508877394100377	0.0526257355390252
cage_3	3	2.5	dark	rear	0.261701830375856	0.263961363384035
cage_3	3	3	dark	rear	0.787195292799103	0.733374042411458
cage_3	3	3.5	dark	rear	0.414589750770092	0.415154038301416
cage_3	3	4	dark	rear	0.624965093549288	0.612579105140446
cage_3	3	4.5	dark	rear	0.64312736443884	0.687187742866659
cage_3	3	5	dark	rear	0.46620572879921	0.478157091312795
cage_3	3	5.5	dark	rear	0.445545936889137	0.49222826690352
cage_3	3	6	dark	rear	0.915514592933948	0.924558676584878
cage_3	3	6.5	dark	rear	1	1
cage_3	3	7	dark	rear	0.966479663394109	0.968302431442212
cage_3	3	7.5	dark	rear	0.910716780774067	0.922615743310758
cage_3	3	8	dark	rear	0.918775339018594	0.937992672365938
cage_3	3	8.5	dark	rear	1	0.999833462862218
cage_3	3	9	dark	rear	1	1
cage_3	3	9.5	dark	rear	0.98612668161435	0.986343954701899
cage_3	3	10	dark	rear	0.836720392431675	0.859442655712224
cage_3	3	10.5	dark	rear	0.571168139110924	0.553402908848673
cage_3	3	11	dark	rear	0.477323628219485	0.483013211946264
cage_3	3	11.5	dark	rear	0	0
cage_3	4	0	dark	rear	0.866843279419967	0.890363050960364
cage_3	4	0.5	dark	rear	0.755879059350504	0.756245142666815
cage_3	4	1	dark	rear	0.814297682211673	0.827588121010269
cage_3	4	1.5	dark	rear	0.954087346024636	0.953813700455202
cage_3	4	2	dark	rear	0.797071129707113	0.805762184967248
cage_3	4	2.5	dark	rear	0.52227964799553	0.50965915399134
cage_3	4	3	dark	rear	0.00811075374073556	0.00838236926834684
cage_3	4	3.5	dark	rear	0.663823241504685	0.724270012212723
cage_3	4	4	dark	rear	0.387078730247518	0.395725784068832
cage_3	4	4.5	dark	rear	0.980213303396015	0.984067947152215
cage_3	4	5	dark	rear	0.930047472772968	0.917175530143222
cage_3	4	5.5	dark	rear	0.735351836276983	0.772744934776575
cage_3	4	6	dark	rear	0.852801120448179	0.915399134006884
cage_3	4	6.5	dark	rear	0.979397337070778	0.986177417564117
cage_3	4	7	dark	rear	0.916678336367456	0.898356833573887
cage_3	4	7.5	dark	rear	0.918421791631564	0.898578883090929
cage_3	4	8	dark	rear	0.860422791544169	0.849839014100144
cage_3	4	8.5	dark	rear	0.920011187246539	0.940490729432663
cage_3	4	9	dark	rear	0.606250872052463	0.711629197890647
cage_3	4	9.5	dark	rear	0.73883209634505	0.741645386921283
cage_3	4	10	dark	rear	0.827952480782669	0.823526146330632
cage_3	4	10.5	dark	rear	0.612794612794613	0.692461418896414
cage_3	4	11	dark	rear	0.701553099202463	0.704912572855953
cage_3	5	0	dark	rear	0.878699050809604	0.901965138225824
cage_3	5	0.5	dark	rear	0.878584417401035	0.889308315754413
cage_3	5	1	dark	rear	0.599635905335387	0.616020872654602
cage_3	5	1.5	dark	rear	0.0300195476123988	0.0364716331741978
cage_3	5	2	dark	rear	0.286971093422706	0.290829354946153
cage_3	5	2.5	dark	rear	0.740114573145173	0.697957144443211
cage_3	5	3	dark	rear	0.543869437857442	0.521538803153103
cage_3	5	3.5	dark	rear	0.360710787743109	0.364105695570112
cage_3	5	4	dark	rear	0.864921612541993	0.831251734665556
cage_3	5	4.5	dark	rear	0.492533147243545	0.485595337218984
cage_3	5	5	dark	rear	0.190549635445878	0.219440435217053
cage_3	5	5.5	dark	rear	0.765552914860897	0.792217164427667
cage_3	5	6	dark	rear	0	0
cage_3	5	6.5	dark	rear	0.407313997477932	0.431275674475408
cage_3	5	7	dark	rear	0.994561427973783	0.997224381036971
cage_3	5	7.5	dark	rear	0.936783216783217	0.941545464638614
cage_3	5	8	dark	rear	1	0.999611413345176
cage_3	5	8.5	dark	rear	0.936110722773661	0.899911180193183
cage_3	5	9	dark	rear	0.806555539991595	0.812767138495698
cage_3	5	9.5	dark	rear	0.520462138084632	0.53277824035526
cage_3	5	10	dark	rear	0.789805349390842	0.805207061174642
cage_3	5	10.5	dark	rear	0.648231330713083	0.677695126013101
cage_3	5	11	dark	rear	0.0142358688066992	0.0145989453233417
cage_3	5	11.5	dark	rear	0.152487736510161	0.155537052456286
cage_3	6	0	dark	rear	0.840516636248772	0.858832019540357
cage_3	6	0.5	dark	rear	0.452882870305738	0.443432885533474
cage_3	6	1	dark	rear	0.707217939733707	0.713167536360608
cage_3	6	1.5	dark	rear	0.928272397432319	0.934051293438437
cage_3	6	2	dark	rear	0.3994935996624	0.402742311535472
cage_3	6	2.5	dark	rear	0.771697847798565	0.777284334406573
cage_3	6	3	dark	rear	0.58188202247191	0.582713445098257
cage_3	6	3.5	dark	rear	0.474453570931366	0.47779504829577
cage_3	6	4	dark	rear	0.50623336601765	0.507938270234262
cage_3	6	4.5	dark	rear	0.334875893984013	0.335794382147219
cage_3	6	5	dark	rear	0.998877508067911	0.998778727656267
cage_3	6	5.5	dark	rear	0.20341354224958	0.167082986400222
cage_3	6	6	dark	rear	0.297940888079563	0.278061507716221
cage_3	6	6.5	dark	rear	0.278073368804257	0.285373300027755
cage_3	6	7	dark	rear	0.624420401854714	0.640965861781848
cage_3	6	7.5	dark	rear	0.998879394873232	1
cage_3	6	8	dark	rear	0.922828679668865	0.910902631286777
cage_3	6	8.5	dark	rear	0.780921697716767	0.887476407238814
cage_3	6	9	dark	rear	0.371152770005596	0.376741604218707
cage_3	6	9.5	dark	rear	0.454824745147326	0.413067614077939
cage_3	6	10	dark	rear	0.536657303370787	0.556900188742089
cage_3	6	10.5	dark	rear	0.852369635118132	0.848839791273454
cage_3	6	11	dark	rear	0.193394906241254	0.174808482291551
cage_3	6	11.5	dark	rear	0.40111966410077	0.405739980015543
cage_3	7	0	dark	rear	0.59834455667789	0.558510047740646
cage_3	7	0.5	dark	rear	0.296638655462185	0.286166315088265
cage_3	7	1	dark	rear	0.00686274509803922	0.00960310852067721
cage_3	7	1.5	dark	rear	0.446274072006698	0.487287665149328
cage_3	7	2	dark	rear	0.386058230683091	0.395914288886422
cage_3	7	2.5	dark	rear	0.0296960358593641	0.0304207838347952
cage_3	7	3	dark	rear	0.24807179918665	0.235261463306317
cage_3	7	3.5	dark	rear	0.191524951212713	0.163807937829586
cage_3	7	4	dark	rear	0.208846584546473	0.209226157433108
cage_3	7	4.5	dark	rear	0.145113938207745	0.145608970800489
cage_3	7	5	dark	rear	0.439177852348993	0.428389030753858
cage_3	7	5.5	dark	rear	0.942221600447678	0.971355612301543
cage_3	7	6	dark	rear	0.628755967424881	0.661818585544576
cage_3	7	6.5	dark	rear	1	1
cage_3	7	7	dark	rear	0.997055937193327	0.997279893416232
cage_3	7	7.5	dark	rear	0.766914133632161	0.765584235359423
cage_3	7	8	dark	rear	0.0623083356565375	0.0713889197290996
cage_3	7	8.5	dark	rear	0.252278782779414	0.243144221161319
cage_3	7	9	dark	rear	0.110145739910314	0.143055401354502
cage_3	7	9.5	dark	rear	0.235046925339683	0.237815032752304
cage_3	7	10	dark	rear	0.652762276785714	0.781225713334074
cage_3	7	10.5	dark	rear	0.53504607651494	0.547457815275311
cage_3	7	11	dark	rear	1	1
cage_3	1	0	light	front	0	0
cage_3	1	0.5	light	front	0.467989935700308	0.466526035305873
cage_3	1	1	light	front	0	0
cage_3	1	1.5	light	front	0.115745276417075	0.113572023313905
cage_3	1	2	light	front	0.0913293178316291	0.0897635172643499
cage_3	1	2.5	light	front	0	0
cage_3	1	3	light	front	0.0133146461107218	0.0132112128781571
cage_3	1	3.5	light	front	0.00307950727883539	0.00310852067721343
cage_3	1	4	light	front	0.00112091915370604	0.00122127234373265
cage_3	1	4.5	light	front	0	0
cage_3	1	5	light	front	0	0.0002220495170423
cage_3	1	5.5	light	front	0	0.0002220495170423
cage_3	1	6	light	front	0.24594292109681	0.238536693682691
cage_3	1	6.5	light	front	0	0
cage_3	1	7	light	front	0	0.0002220495170423
cage_3	1	7.5	light	front	0.000981491867638811	0.000999222826690352
cage_3	1	8	light	front	0	0
cage_3	1	8.5	light	front	0	0
cage_3	1	9	light	front	0.00378363228699552	0.00377484178971911
cage_3	1	9.5	light	front	0.0040707467714767	0.00316385435168739
cage_3	1	10	light	front	0	0
cage_3	1	10.5	light	front	0.00224278104850014	0.002220495170423
cage_3	1	11	light	front	0.0335523556549699	0.0439102919951149
cage_3	2	0	light	front	0	0
cage_3	2	0.5	light	front	0	0
cage_3	2	1	light	front	0.234609451689805	0.232763406239591
cage_3	2	1.5	light	front	0	0.0002220495170423
cage_3	2	2	light	front	0	0
cage_3	2	2.5	light	front	0	0
cage_3	2	3	light	front	0.0562473765216175	0.0531253469523704
cage_3	2	3.5	light	front	0	0.0002220495170423
cage_3	2	4	light	front	0	0
cage_3	2	4.5	light	front	0	0
cage_3	2	5	light	front	0	0.0002220495170423
cage_3	2	5.5	light	front	0	0.0002220495170423
cage_3	2	6	light	front	0.00405197708537097	0.00405240368602198
cage_3	2	6.5	light	front	0	0.000222037191229531
cage_3	2	7	light	front	0	0.000222037191229531
cage_3	2	7.5	light	front	0	0
cage_3	2	8	light	front	0.0524989500209996	0.0507383146441657
cage_3	2	8.5	light	front	0	0
cage_3	2	9	light	front	0	0
cage_3	2	9.5	light	front	0	0
cage_3	2	10	light	front	0	5.55123792605751e-05
cage_3	2	10.5	light	front	0.0769016050244243	0.0778838681025869
cage_3	2	11	light	front	0.0106071179344033	0.0101032530254247
cage_3	2	11.5	light	front	0.0173160173160173	0.0180405217873994
cage_3	3	0	light	front	0.149552322327924	0.149431029697474
cage_3	3	0.5	light	front	0	0.0002220495170423
cage_3	3	1	light	front	0.0274202574146614	0.0270330280321954
cage_3	3	1.5	light	front	0.031214848143982	0.02992117242145
cage_3	3	2	light	front	0	0
cage_3	3	2.5	light	front	0	0.000222037191229531
cage_3	3	3	light	front	0	0
cage_3	3	3.5	light	front	0.00504696481143979	0.00488481820704968
cage_3	3	4	light	front	0	0
cage_3	3	4.5	light	front	0	0.0002220495170423
cage_3	3	5	light	front	0	0
cage_3	3	5.5	light	front	0.00377358490566038	0.00388586654824026
cage_3	3	6	light	front	0	0
cage_3	3	6.5	light	front	0	0
cage_3	3	7	light	front	0.0165521110955253	0.0159320528477851
cage_3	3	7.5	light	front	0	0.0002220495170423
cage_3	3	8	light	front	0.0750805434934865	0.073553902520262
cage_3	3	8.5	light	front	0	0
cage_3	3	9	light	front	0	0
cage_3	3	9.5	light	front	0	0
cage_3	3	10	light	front	0	0
cage_3	3	10.5	light	front	0	0.0002220495170423
cage_3	3	11	light	front	0.00366300366300366	0.00371912295309464
cage_3	3	11.5	light	front	0.00433505803384142	0.00410791606528256
cage_3	4	0	light	front	0.127707139863071	0.127511935161541
cage_3	4	0.5	light	front	0.0881075780921698	0.0883757077828356
cage_3	4	1	light	front	0.037301921189174	0.0359165093815921
cage_3	4	1.5	light	front	0	0
cage_3	4	2	light	front	0.291339686098655	0.29243921394471
cage_3	4	2.5	light	front	0	0.0002220495170423
cage_3	4	3	light	front	0	0.0002220495170423
cage_3	4	3.5	light	front	0	0
cage_3	4	4	light	front	0	0
cage_3	4	4.5	light	front	0.00307176766266406	0.00272010658376818
cage_3	4	5	light	front	0	0.0002220495170423
cage_3	4	5.5	light	front	0	0
cage_3	4	6	light	front	0.0269246949936895	0.0263128677695126
cage_3	4	6.5	light	front	0	0
cage_3	4	7	light	front	0	0
cage_3	4	7.5	light	front	0.0324339437998043	0.0268124791828578
cage_3	4	8	light	front	0	0
cage_3	4	8.5	light	front	0	0
cage_3	4	9	light	front	0.0991041433370661	0.0828244698567781
cage_3	4	9.5	light	front	0.00839395635142697	0.00621738647718441
cage_3	4	10	light	front	0.0298110566829951	0.0295880981458865
cage_3	4	10.5	light	front	0	0
cage_3	4	11	light	front	0	0.0002220495170423
cage_3	4	11.5	light	front	0.0709876543209877	0.0708298640022204
cage_3	5	0	light	front	0	0
cage_3	5	0.5	light	front	0	0
cage_3	5	1	light	front	0	0
cage_3	5	1.5	light	front	0	0.0002220495170423
cage_3	5	2	light	front	0	0
cage_3	5	2.5	light	front	0.0166900420757363	0.0167647385366937
cage_3	5	3	light	front	0.00954385964912281	0.00788275785500167
cage_3	5	3.5	light	front	0	0
cage_3	5	4	light	front	0	0
cage_3	5	4.5	light	front	0.019271051529116	0.0180405217873994
cage_3	5	5	light	front	0.0741362428311652	0.069112912179416
cage_3	5	5.5	light	front	0	0
cage_3	5	6	light	front	0	0.00011102475852115
cage_3	5	6.5	light	front	0.021264689423615	0.0226490507383146
cage_3	5	7	light	front	0	0
cage_3	5	7.5	light	front	0.000559597090095132	0.000721660930387476
cage_3	5	8	light	front	0	0.0002220495170423
cage_3	5	8.5	light	front	0	0.0002220495170423
cage_3	5	9	light	front	0.0212973273942094	0.0212057288775397
cage_3	5	9.5	light	front	0	0
cage_3	5	10	light	front	0	0
cage_3	6	0	light	front	0.979780960404381	0.976963641409936
cage_3	6	0.5	light	front	0.626517794836008	0.62142658895365
cage_3	6	1	light	front	1	1
cage_3	6	1.5	light	front	1	1
cage_3	6	2	light	front	0.572109320252277	0.572055068280226
cage_3	6	2.5	light	front	1	1
cage_3	6	3	light	front	1	1
cage_3	6	3.5	light	front	1	1
cage_3	6	4	light	front	1	1
cage_3	6	4.5	light	front	1	1
cage_3	6	5	light	front	0.670159262363789	0.669275603663614
cage_3	6	5.5	light	front	0.173324022346369	0.193338884263114
cage_3	6	6	light	front	0	0
cage_3	6	6.5	light	front	0.0162192393736018	0.0139891195736649
cage_3	6	7	light	front	0	0
cage_3	6	7.5	light	front	0	0
cage_3	6	8	light	front	0	0
cage_3	6	8.5	light	front	0	0.0002220495170423
cage_3	6	9	light	front	0	0
cage_3	6	9.5	light	front	0	0
cage_3	6	10	light	front	0	0
cage_3	6	10.5	light	front	0	0
cage_3	6	11	light	front	0	0.0002220495170423
cage_3	6	11.5	light	front	0.0599214145383104	0.0586765848784279
cage_3	7	0	light	front	0.00894604417109309	0.00893749306095259
cage_3	7	0.5	light	front	0	0
cage_3	7	1	light	front	0.00238262088297127	0
cage_3	7	1.5	light	front	0.149149707276275	0.148773176418341
cage_3	7	2	light	front	0	0.0002220495170423
cage_3	7	2.5	light	front	0	0
cage_3	7	3	light	front	0.0235327076621376	0.023259686910181
cage_3	7	3.5	light	front	0	0
cage_3	7	4	light	front	0	0
cage_3	7	4.5	light	front	0	0.0002220495170423
cage_3	7	5	light	front	0	0
cage_3	7	5.5	light	front	0	0
cage_3	7	6	light	front	0	0.0002220495170423
cage_3	7	6.5	light	front	0	0
cage_3	7	7	light	front	0	0.000222037191229531
cage_3	7	7.5	light	front	0	0.0002220495170423
cage_3	7	8	light	front	0.240584598088814	0.232152770067725
cage_3	7	8.5	light	front	0.00937849944008959	0.00915954257799489
cage_3	7	9	light	front	0	0
cage_3	7	9.5	light	front	0	0
cage_3	7	10	light	front	0.00251677852348993	0.00272010658376818
cage_3	7	10.5	light	front	0	0
cage_3	7	11	light	front	0	0
cage_3	7	11.5	light	front	0.030979626011722	0.0305318085933163
cage_3	1	0	dark	front	0.0745976207137859	0.0745531253469524
cage_3	1	0.5	dark	front	0.0216238839285714	0.0204262877442274
cage_3	1	1	dark	front	0.0315037804536544	0.0314200066614855
cage_3	1	1.5	dark	front	0.107843137254902	0.107194404352171
cage_3	1	2	dark	front	0.0980914959303957	0.0991451093593871
cage_3	1	2.5	dark	front	0	0.00166527893422148
cage_3	1	3	dark	front	0.00504555010511563	0.00721660930387476
cage_3	1	3.5	dark	front	0	0.0002220495170423
cage_3	1	4	dark	front	0.251082855945228	0.252414788497835
cage_3	1	4.5	dark	front	0.0868410012585652	0.0831020317530809
cage_3	1	5	dark	front	0.437185226636821	0.46813589430443
cage_3	1	5.5	dark	front	0.190829022787642	0.183190851559898
cage_3	1	6	dark	front	1	1
cage_3	1	6.5	dark	front	0.92283003070053	0.922286983069664
cage_3	1	7	dark	front	1	1
cage_3	1	7.5	dark	front	0.99287112105116	0.992506244796003
cage_3	1	8	dark	front	0.985903698534543	0.985734110463503
cage_3	1	8.5	dark	front	0.128441649196366	0.125235927611857
cage_3	1	9	dark	front	0	0
cage_3	1	9.5	dark	front	0.00614868641699273	0.00705007216609304
cage_3	1	10	dark	front	0.132800448744917	0.131952925502387
cage_3	1	10.5	dark	front	0.0703869882220976	0.0694459864549795
cage_3	1	11	dark	front	0	0
cage_3	1	11.5	dark	front	0	0
cage_3	2	0	dark	front	0.0518207282913165	0.0488508937493061
cage_3	2	0.5	dark	front	0.0712882402469829	0.070944820695015
cage_3	2	1	dark	front	0.0982780344393112	0.0973077990563419
cage_3	2	1.5	dark	front	0.231985448439905	0.232985455756634
cage_3	2	2	dark	front	0.422293977256774	0.41989563672699
cage_3	2	2.5	dark	front	0.187141056170332	0.160144324174299
cage_3	2	3	dark	front	0.236942137125158	0.229155101587654
cage_3	2	3.5	dark	front	0.156535167766391	0.142999888975241
cage_3	2	4	dark	front	0.166245436675091	0.166083819039689
cage_3	2	4.5	dark	front	0.0842311459353575	0.102919951149106
cage_3	2	5	dark	front	0.400901535427525	0.395414677473077
cage_3	2	5.5	dark	front	0	0
cage_3	2	6	dark	front	0	0.0002220495170423
cage_3	2	6.5	dark	front	0.000699986000279994	0.000943710447429777
cage_3	2	7	dark	front	0	0
cage_3	2	7.5	dark	front	0.0170367267141461	0.0158756591729115
cage_3	2	8	dark	front	0	0
cage_3	2	8.5	dark	front	0.0465278748078804	0.0482402575774398
cage_3	2	9	dark	front	0.200084423807514	0.253955037468776
cage_3	2	9.5	dark	front	0.0161064425770308	0.0159320528477851
cage_3	2	10	dark	front	0.231662933930571	0.216775841012546
cage_3	2	10.5	dark	front	0.0109029913335197	0.0113245253691573
cage_3	2	11	dark	front	0.116191275167785	0.116076385033863
cage_3	2	11.5	dark	front	0	0
cage_3	3	0	dark	front	0.11572907920515	0.115687798379039
cage_3	3	0.5	dark	front	0.407048581859028	0.417897191073609
cage_3	3	1	dark	front	0.875772038180797	0.878483401798601
cage_3	3	1.5	dark	front	0.554125874125874	0.584323304096814
cage_3	3	2	dark	front	0.940444568712428	0.941989563672699
cage_3	3	2.5	dark	front	0.736062596059802	0.735650049961141
cage_3	3	3	dark	front	0.173858223592043	0.174530920395248
cage_3	3	3.5	dark	front	0.58345001400168	0.584457396613933
cage_3	3	4	dark	front	0.357442055291818	0.35711113578328
cage_3	3	4.5	dark	front	0.220120498809023	0.218774286665926
cage_3	3	5	dark	front	0.524622548327924	0.520566194837635
cage_3	3	5.5	dark	front	0.269896676905892	0.349894526479405
cage_3	3	6	dark	front	0.0646557743331937	0.0590651715332519
cage_3	3	6.5	dark	front	0	0
cage_3	3	7	dark	front	0.0291725105189341	0.0294770733873654
cage_3	3	7.5	dark	front	0.0672069302780495	0.0670589541467747
cage_3	3	8	dark	front	0.0461344890255837	0.0427445320306428
cage_3	3	8.5	dark	front	0	0
cage_3	3	9	dark	front	0	0
cage_3	3	9.5	dark	front	0.0105100896860987	0.00988120350838237
cage_3	3	10	dark	front	0.0878766643307638	0.0910958143666038
cage_3	3	10.5	dark	front	0.357593605384939	0.361663150882647
cage_3	3	11	dark	front	0.514417693169093	0.513211946264017
cage_3	3	11.5	dark	front	0.999023709902371	0.998279116242922
cage_3	4	0	dark	front	0.0633017289459007	0.0522926612634617
cage_3	4	0.5	dark	front	0.120240761478163	0.117131120239813
cage_3	4	1	dark	front	0.154007260541748	0.15165140160977
cage_3	4	1.5	dark	front	0.0426931690929451	0.0430776063062063
cage_3	4	2	dark	front	0.0824267782426778	0.125402464749639
cage_3	4	2.5	dark	front	0.430646738371281	0.428500055512379
cage_3	4	3	dark	front	0.990910362187107	0.990895969801266
cage_3	4	3.5	dark	front	0.178576422877919	0.210502942156101
cage_3	4	4	dark	front	0.42525520906167	0.399111851235082
cage_3	4	4.5	dark	front	0.0148751052483862	0.014766292883313
cage_3	4	5	dark	front	0.0265289025411896	0.0268124791828578
cage_3	4	5.5	dark	front	0.130081300813008	0.125395503746878
cage_3	4	6	dark	front	0.046078431372549	0.0549017430887088
cage_3	4	6.5	dark	front	0.00518570427470217	0.00438547796158543
cage_3	4	7	dark	front	0.025486626522896	0.0257022315976463
cage_3	4	7.5	dark	front	0.0178320696433586	0.0190962584656378
cage_3	4	8	dark	front	0.0711185776284474	0.0828244698567781
cage_3	4	8.5	dark	front	0.0560760732764648	0.0559009659153991
cage_3	4	9	dark	front	0.0983675177898702	0.0320288648348598
cage_3	4	9.5	dark	front	0.254586192410027	0.255245919840124
cage_3	4	10	dark	front	0.150524109014675	0.152159431553236
cage_3	4	10.5	dark	front	0.0742143658810325	0.0741645386921283
cage_3	4	11	dark	front	0.286553798796698	0.286594504579517
cage_3	5	0	dark	front	0.0742601898380793	0.0628955257022316
cage_3	5	0.5	dark	front	0.0351098055672122	0.0546241811924059
cage_3	5	1	dark	front	0.118610838818093	0.1679804596425
cage_3	5	1.5	dark	front	0.960067020385367	0.958754302209393
cage_3	5	2	dark	front	0.707024158637062	0.707283224158987
cage_3	5	2.5	dark	front	0.201061897443063	0.203508382369268
cage_3	5	3	dark	front	0.380945738596736	0.398301321194626
cage_3	5	3.5	dark	front	0.634112214915349	0.634284445431331
cage_3	5	4	dark	front	0.0870660694288914	0.0872051068553983
cage_3	5	4.5	dark	front	0.425122121423587	0.456341937274493
cage_3	5	5	dark	front	0.424284913067863	0.377761740868214
cage_3	5	5.5	dark	front	0.122046693694953	0.143999111801932
cage_3	5	6	dark	front	1	1
cage_3	5	6.5	dark	front	0.521927980944374	0.538081492172754
cage_3	5	7	dark	front	0	0
cage_3	5	7.5	dark	front	0.0288111888111888	0.0280337515265904
cage_3	5	8	dark	front	0	0.0002220495170423
cage_3	5	8.5	dark	front	0.0232070459946875	0.0245919840124348
cage_3	5	9	dark	front	0.18616052668441	0.186344712739384
cage_3	5	9.5	dark	front	0.38293429844098	0.426033860671662
cage_3	5	10	dark	front	0.175605657470942	0.17569668035972
cage_3	5	10.5	dark	front	0.0830993823694554	0.120406350616187
cage_3	5	11	dark	front	0.982554082344731	0.982792117679711
cage_3	5	11.5	dark	front	0.839383321653819	0.837246738828754
cage_3	6	0	dark	front	0.119050961673452	0.118463417342067
cage_3	6	0.5	dark	front	0.52031271813486	0.521150216498279
cage_3	6	1	dark	front	0.21135248773651	0.201121350061064
cage_3	6	1.5	dark	front	0.0597264861847614	0.0611191295658932
cage_3	6	2	dark	front	0.285834857223238	0.308482291551016
cage_3	6	2.5	dark	front	0	0.000333074275563451
cage_3	6	3	dark	front	0.325	0.405906517153325
cage_3	6	3.5	dark	front	0.518863984407629	0.520150993671589
cage_3	6	4	dark	front	0.49166549936966	0.490729432663484
cage_3	6	4.5	dark	front	0.664563174870285	0.663817031197957
cage_3	6	5	dark	front	0	0.000610636171866326
cage_3	6	5.5	dark	front	0.684667039731393	0.724784901470996
cage_3	6	6	dark	front	0.588177615912593	0.66026423892528
cage_3	6	6.5	dark	front	0.198683842061047	0.403108520677213
cage_3	6	7	dark	front	0.264718280174231	0.219039689147932
cage_3	6	7.5	dark	front	0	0
cage_3	6	8	dark	front	0.0297460362003648	0.0311979571444432
cage_3	6	8.5	dark	front	0.0904888639865527	0.0904296658154768
cage_3	6	9	dark	front	0.623670956911024	0.622536774909797
cage_3	6	9.5	dark	front	0.420053065214356	0.407960475185966
cage_3	6	10	dark	front	0.371910112359551	0.373709337182192
cage_3	6	10.5	dark	front	0.087655529148609	0.0898745420228711
cage_3	6	11	dark	front	0.767422334172964	0.795714444321084
cage_3	6	11.5	dark	front	0.594541637508747	0.593704896191851
cage_3	7	0	dark	front	0.31986531986532	0.345009437104474
cage_3	7	0.5	dark	front	0.687254901960784	0.688686577106695
cage_3	7	1	dark	front	0.989635854341737	0.989286705523175
cage_3	7	1.5	dark	front	0.255233044934413	0.329688020428556
cage_3	7	2	dark	front	0.269736842105263	0.35811035860997
cage_3	7	2.5	dark	front	0.896484101414764	0.965526812479183
cage_3	7	3	dark	front	0.672696676482962	0.73742644609748
cage_3	7	3.5	dark	front	0.700585447449122	0.702969747432695
cage_3	7	4	dark	front	0.79045352743561	0.790440768291329
cage_3	7	4.5	dark	front	0.854187054382776	0.853613855889863
cage_3	7	5	dark	front	0.30089485458613	0.407460863772621
cage_3	7	5.5	dark	front	0.0270005595970901	0.0260908182524703
cage_3	7	6	dark	front	0.29092951418141	0.287221050294216
cage_3	7	6.5	dark	front	0	0
cage_3	7	7	dark	front	0.00154212813682882	0.0017763961363384
cage_3	7	7.5	dark	front	0.231825185600224	0.233916180960311
cage_3	7	8	dark	front	0.908419291887371	0.910291995114911
cage_3	7	8.5	dark	front	0.722759781236853	0.72299322748973
cage_3	7	9	dark	front	0.732483183856502	0.777395359165094
cage_3	7	9.5	dark	front	0.761311107998319	0.759520373043189
cage_3	7	10	dark	front	0.150390625	0.142278228044854
cage_3	7	10.5	dark	front	0.420134040770734	0.405139875666075
cage_3	7	11	dark	front	0	0
