# Supplementary material for: Non-intrusive high throughput automated data collection from the home cage
Source: Heliyon. 2019 Apr 4;5(4):e01454. doi: 10.1016/j.heliyon.2019.e01454 (PMC6451168; doi:10.1016/j.heliyon.2019.e01454)
Supplement: Activity metrics.zip — Supplementary files containing activity and occupation metrics derived with DVC and Video processing. [file mmc1.zip › data/README_data.txt]

data_activity.csv contains the activity data from the 3 cages, including activation density, distance walked and average speed. The file is organized with the following columns:

- cage_id: indicates the cage out of the 3 in the test
- day: relative day of experiment starting from 1 up to 7 (the experiment lasted 7 days)
- relative_hour: relative hour within the light/dark cycle (each cycle is 12 hours) so this number is between 0 and 11.5 hours. Each video is of 30 minutes (i.e. 0.5 hours)
- light: indicates lights on in the animal room (either "light" to indicates lights on or "dark" to indicate light off)
- activation_density: metric used by DVC as indicated in the paper
- euclidean_distance: distance walked computed via DVC as indicated in the paper
- avg_speed: average speed computed via DVC as indicated in the paper
- video_activation_density: video activation density as indicated in the paper
- video_euclidean_distance: distance walked computed via VIDEO processing as indicated in the paper
- video_avg_speed: average speed computed via VIDEO processing as indicated in the paper


data_occupation.csv contains the cage area occupation data from the 3 cages, including rear and front. The file is organized with the following columns:

- cage_id: indicates the cage out of the 3 in the test
- day: relative day of experiment starting from 1 up to 7 (the experiment lasted 7 days)
- relative_hour: relative hour within the light/dark cycle (each cycle is 12 hours) so this number is between 0 and 11.5 hours. Each video is of 30 minutes (i.e. 0.5 hours)
- light: indicates lights on in the animal room (either "light" to indicates lights on or "dark" to indicate light off)
- area: area of the cage (either "front" or "rear")
- DVC_occupation: fraction of time with respect to the video block (30 minutes) in which the "area" is occupied measured with DVC
- VIDEO_occupation: fraction of time with respect to the video block (30 minutes) in which the "area" is occupied measured with VIDEO
